# Supplementary material for: Systematic assignment of thermodynamic constraints in metabolic network models
Source: BMC Bioinformatics. 2006 Nov 23;7:512. doi: 10.1186/1471-2105-7-512 (PMC1664590; doi:10.1186/1471-2105-7-512)
Supplement: Additional file 1 — Lists of assigned reaction directions. This Excel file contains three sheets with (i) the list of reactions that were assigned by the standard assignment procedure, (ii) the list of reactions in case the final electron acceptors are additionally considered, and (iii) the lists of reactions that were assigned manually to obtain a thermodynamically reasonable model. In the first two sheets, we also report in which assignment step a direction was defined by our algorithm. [file 1471-2105-7-512-S1.xls]

## Sheet: standard procedure assignments
				thermodynamic facts		topology and thermodynamically heuristic rules				summarized
		reaction	reaction equation with original reaction directions			pair cycles	remaining energy producing cycles	bypasses
		ALATA_L	[c]akg + ala-L <==> glu-L + pyr	<=>						<=>				Comparison to original direction assignments
		ALAR	[c]ala-L <==> ala-D													systematically/originally assigned
		ASNN	[c]asn-L + h2o --> asp-L + nh4	-->						-->						<=> - <=>	-->/-->	<=>/-->
		ASNS2	[c]asp-L + atp + nh4 --> amp + asn-L + h + ppi	<=>		-->				-->				"subset"	914	238	124	552
		ASNS1	[c]asp-L + atp + gln-L + h2o --> amp + asn-L + glu-L + h + ppi	<=>						<=>				additionally irreversible	6
		ASPT	[c]asp-L --> fum + nh4	<=>						<=>				irreversible in opposite directions	0
		ASPTA	[c]akg + asp-L <==> glu-L + oaa	<=>						<=>
		VPAMT	[c]3mob + ala-L --> pyr + val-L
		DAAD	[c]ala-D + fad + h2o --> fadh2 + nh4 + pyr											additionals:	reaction	reaction equation					assignment	note
		FFSD	[c]h2o + suc6p --> fru + g6p											42	GALU	[c]g1p + h + utp <==> ppi + udpg					-->	irreversible according to EcoCyc
		A5PISO	[c]ru5p-D <==> ara5p	<=>						<=>				479	DASYN_EC	[c]ctp + h + (0.02) pa_EC <==> (0.02) cdpdag1 + ppi					-->	de facto irreversible in original model
		MME	[c]mmcoa-R <==> mmcoa-S	<=>						<=>				658	PRASCS	[c]5aizc + asp-L + atp <==> 25aics + adp + h + pi					-->	de facto irreversible in original model
		MICITD	[c]2mcacn + h2o --> micit											659	PRAGSr	[c]atp + gly + pram <==> adp + gar + h + pi					-->	de facto irreversible in original model
		ALCD19	[c]glyald + h + nadh <==> glyc + nad	<=>						<=>				717	ASPK	[c]asp-L + atp <==> 4pasp + adp					-->	de facto irreversible in original model
		TGBPA	[c]tagdp-D <==> dhap + g3p											421	SULR	[c](3) h2o + h2s + (3) nadp <==> (5) h + (3) nadph + so3					<--	de facto irreversible in original model
		LCAD	[c]h2o + lald-L + nad <==> (2) h + lac-L + nadh
		ALDD2x	[c]acald + h2o + nad --> ac + (2) h + nadh	-->						-->
		ARAI	[c]arab-L <==> rbl-L	<=>						<=>
		RBK_L1	[c]atp + rbl-L --> adp + h + ru5p-L	<=>						<=>
		RBP4E	[c]ru5p-L <==> xu5p-D
		ACACCT	[c]acac + accoa --> aacoa + ac	<=>						<=>
		BUTCT	[c]accoa + but --> ac + btcoa
		AB6PGH	[c]arbt6p + h2o --> g6p + hqn
		PMANM	[c]man1p <==> man6p	<=>						<=>
		PPM2	[c]2dr1p <==> 2dr5p	<=>						<=>
		PPM	[c]r1p <==> r5p	<=>						<=>
		DRPA	[c]2dr5p --> acald + g3p	<=>						<=>
		GALCTND	[c]galctn-D --> 2dh3dgal + h2o
		DDPGALA	[c]2dh3dgal6p <==> g3p + pyr
		DDGALK	[c]2dh3dgal + atp --> 2dh3dgal6p + adp + h
		DHAPT	[c]dha + pep --> dhap + pyr	-->						-->
		FAO4	[c]btcoa + fad + h2o + nad --> aacoa + fadh2 + h + nadh
		ALDD19x	[c]h2o + nad + pacald --> (2) h + nadh + pac
		FRUK	[c]atp + f1p --> adp + fdp + h				-->			-->
		FCLPA	[c]fc1p <==> dhap + lald-L
		FCI	[c]fuc-L <==> fcl-L
		FCLK	[c]atp + fcl-L --> adp + fc1p + h
		LCAR	[c]h + lald-L + nadh <==> 12ppd-S + nad
		UDPG4E	[c]udpg <==> udpgal
		GALKr	[c]atp + gal <==> adp + gal1p + h	<=>						<=>
		UGLT	[c]gal1p + udpg <==> g1p + udpgal
		GALU	[c]g1p + h + utp <==> ppi + udpg				-->			-->
		GALCTD	[c]galct-D --> 5dh4dglc + h2o
		GLTPD	[c]galt1p + nad <==> h + nadh + tag6p-D
		GLYCTO2	[c]glyclt + q8 --> glx + q8h2	<=>						<=>
		GLYCTO3	[c]glyclt + mqn8 --> glx + mql8	<=>						<=>
		GLYCTO4	[c]2dmmq8 + glyclt --> 2dmmql8 + glx	<=>						<=>
		GLYCDx	[c]glyc + nad --> dha + h + nadh	<=>						<=>
		GLYK	[c]atp + glyc --> adp + glyc3p + h	<=>			-->			<=>
		PGLYCP	[c]2pglyc + h2o --> glyclt + pi
		G3PD2	[c]glyc3p + nadp <==> dhap + h + nadph	<=>						<=>
		GLCRAL	[c]5dh4dglc --> 2h3oppan + pyr
		DHPPD	[c]cechddd + nad --> dhpppn + h + nadh
		DHCIND	[c]cenchddd + nad --> dhcinnm + h + nadh
		PPPNDO	[c]h + nadh + o2 + pppn --> cechddd + nad
		CINNDO	[c]cinnm + h + nadh + o2 --> cenchddd + nad
		HPYRI	[c]hpyr <==> 2h3oppan
		IDOND	[c]5dglcn + h + nadh <==> idon-L + nad
		IDOND2	[c]5dglcn + h + nadph --> idon-L + nadp
		GNK	[c]atp + glcn --> 6pgc + adp + h					-->		-->
		5DGLCNR	[c]5dglcn + h + nadph <==> glcn + nadp
		DDGLK	[c]2ddglcn + atp --> 2ddg6p + adp + h
		LACZ	[c]h2o + lcts --> gal + glc-D	-->						-->
		MLTP1	[c]maltpt + pi <==> g1p + maltttr
		MLTP2	[c]malthx + pi <==> g1p + maltpt
		MLTP3	[c]malthp + pi <==> g1p + malthx
		AMALT1	[c]malt + malttr --> glc-D + maltttr
		AMALT2	[c]malt + maltttr --> glc-D + maltpt
		AMALT3	[c]malt + maltpt --> glc-D + malthx
		AMALT4	[c]malt + malthx --> glc-D + malthp
		MLTG1	[c]h2o + malttr --> glc-D + malt
		MLTG2	[c]h2o + maltttr --> glc-D + malttr
		MLTG3	[c]h2o + maltpt --> glc-D + maltttr
		MLTG4	[c]h2o + malthx --> glc-D + maltpt
		MLTG5	[c]h2o + malthp --> glc-D + malthx
		MAN6PI	[c]man6p <==> f6p	<=>						<=>
		GALS3	[c]h2o + melib --> gal + glc-D
		3HCINNMH	[c]3hcinnm + h + nadh + o2 --> dhcinnm + h2o + nad
		3HPPPNH	[c]3hpppn + h + nadh + o2 --> dhpppn + h2o + nad
		DHCINDO	[c]dhcinnm + o2 --> hkntd
		HPPPNDO	[c]dhpppn + o2 --> hkndd
		HKNDDH	[c]h2o + hkndd --> (2) h + op4en + succ
		HKNTDH	[c]h2o + hkntd --> fum + (2) h + op4en
		OP4ENH	[c]h2o + op4en --> 4h2opntn
		HOPNTAL	[c]4h2opntn --> acald + pyr
		ACALDi	[c]acald + coa + nad --> accoa + h + nadh	<=>						<=>
		M1PD	[c]mnl1p + nad <==> f6p + h + nadh	<=>						<=>
		AGDC	[c]acgam6p + h2o --> ac + gam6p
		G6PDA	[c]gam6p + h2o --> f6p + nh4
		ACNML	[c]acnam --> acmana + pyr
		TRE6PS	[c]g6p + udpg --> h + tre6p + udp
		TRE6PP	[c]h2o + tre6p --> pi + tre
		PACCOAL	[c]atp + coa + pac --> amp + phaccoa + ppi
		PFK_2	[c]atp + tag6p-D --> adp + h + tagdp-D
		PGMT	[c]g1p <==> g6p	<=>						<=>
		MCITL2	[c]micit <==> pyr + succ
		MCITS	[c]h2o + oaa + ppcoa --> 2mcit + coa + h
		MCITD	[c]2mcit --> 2mcacn + h2o
		ACCOAL	[c]atp + coa + ppa --> adp + pi + ppcoa
		PTA2	[c]pi + ppcoa --> coa + ppap
		RBK	[c]atp + rib-D --> adp + h + r5p	<=>						<=>
		RMI	[c]rmn <==> rml
		RMK	[c]atp + rml --> adp + h + rml1p
		RMPA	[c]rml1p <==> dhap + lald-L
		MMM2	[c]succoa --> mmcoa-R	<=>						<=>
		KG6PDC	[c]3dgulnp + h + h2o --> co2tot + xu5p-L
		X5PL3E	[c]xu5p-L --> ru5p-L	<=>						<=>
		SBTPD	[c]nad + sbt6p <==> f6p + h + nadh	<=>						<=>
		TAUDO	[c]akg + o2 + taur + h2o --> aacald + co2tot + h + so3 + succ
		PPAKr	[c]adp + ppap <==> atp + ppa
		OBTFL	[c]2obut + coa --> for + ppcoa					-->		-->
		TREHe	[e]h2o + tre --> (2) glc-D
		TRE6PH	[c]h2o + tre6p --> g6p + glc-D
		TREH	[c]h2o + tre --> (2) glc-D	-->						-->
		TARTD	[c]tartr-L --> h2o + oaa
		PEAMNO	[c]h2o + o2 + peamn --> h2o2 + nh4 + pacald
		ALTRH	[c]altrn --> 2ddglcn + h2o
		TAGURr	[c]altrn + nad <==> h + nadh + tagur
		GUI1	[c]glcur <==> fruur
		GUI2	[c]galur <==> tagur
		MNNH	[c]mana --> 2ddglcn + h2o
		MANAO	[c]mana + nad <==> fruur + h + nadh
		XYLI2i	[c]fru --> glc-D	<=>						<=>
		XYLI1	[c]xyl-D <==> xylu-D	<=>						<=>
		XYLK	[c]atp + xylu-D --> adp + h + xu5p-D
		DKGLCNR1	[c]25dkglcn + h + nadph --> 2dhguln + nadp
		HPYRRx	[c]h + hpyr + nadh --> glyc-R + nad	<=>						<=>
		HPYRRy	[c]h + hpyr + nadph --> glyc-R + nadp	<=>						<=>
		GLCRD	[c]glcr --> 5dh4dglc + h2o
		MMCD	[c]h + mmcoa-S + h2o --> co2tot + ppcoa	-->						-->
		PPCSCT	[c]ppcoa + succ --> ppa + succoa
		DKGLCNR2y	[c]25dkglcn + h + nadph --> 5dglcn + nadp
		2DGLCNRx	[c]2dhglcn + h + nadh --> glcn + nad
		2DGLCNRy	[c]2dhglcn + h + nadph --> glcn + nadp
		DKGLCNR2x	[c]25dkglcn + h + nadh --> 5dglcn + nad
		2DGULRx	[c]2dhguln + h + nadh --> idon-L + nad
		2DGULRy	[c]2dhguln + h + nadph --> idon-L + nadp
		DOGULNR	[c]23doguln + h + nadh --> 3dhguln + nad
		ICL	[c]icit --> glx + succ	<=>						<=>
		MALS	[c]accoa + glx + h2o --> coa + h + mal-L	-->						-->
		ME2	[c]mal-L + nadp + h2o --> co2tot + nadph + pyr	<=>						<=>
		PPCK	[c]atp + oaa + h2o --> adp + co2tot + pep	<=>						<=>
		PPA	[c]h2o + ppi --> h + (2) pi	-->						-->
		PPC	[c]co2tot + pep --> h + oaa + pi	-->						-->
		ME1	[c]mal-L + nad + h2o --> co2tot + nadh + pyr	<=>						<=>
		MDRPD	[c]5mdru1p --> dkmpp + h2o
		DKMPPD2	[c]dkmpp + (3) h2o --> 2kmb + for + (6) h + pi
		PTRCTA	[c]akg + ptrc --> 4abutn + glu-L
		SSALx	[c]h2o + nad + sucsal --> (2) h + nadh + succ
		ABUTD	[c]4abutn + h2o + nad --> 4abut + (2) h + nadh
		MTRK	[c]5mtr + atp --> 5mdr1p + adp + h
		MTRI	[c]5mdr1p <==> 5mdru1p
		DKMPPD	[c]dkmpp + h2o + o2 --> 2kmb + for + (2) h + pi
		G5SADs	[c]glu5sa --> 1pyr5c + h + h2o
		UNK3	[c]2kmb + glu-L --> akg + met-L
		ACGS	[c]accoa + glu-L --> acglu + coa + h
		ACGK	[c]acglu + atp --> acg5p + adp				-->			-->
		AGPR	[c]acg5sa + nadp + pi <==> acg5p + h + nadph
		ACOTA	[c]acorn + akg <==> acg5sa + glu-L
		NACODA	[c]acg5sa + h2o --> ac + glu5sa
		ACODA	[c]acorn + h2o --> ac + orn
		ARGSS	[c]asp-L + atp + citr-L --> amp + argsuc + h + ppi
		ARGSL	[c]argsuc <==> arg-L + fum
		OCBT	[c]cbp + orn <==> citr-L + h + pi
		AST	[c]arg-L + succoa --> coa + h + sucarg
		SOTA	[c]akg + sucorn --> glu-L + sucgsa
		SADH	[c](2) h + (3) h2o + sucarg --> co2tot + (2) nh4 + sucorn				-->			-->
		SGSAD	[c]h2o + nad + sucgsa --> (2) h + nadh + sucglu
		SGDS	[c]h2o + sucglu --> glu-L + succ
		CBPS	[c](2) atp + gln-L + h2o + hco3 --> (2) adp + cbp + glu-L + (2) h + pi
		SSALy	[c]h2o + nadp + sucsal --> (2) h + nadph + succ
		ABTA	[c]4abut + akg --> glu-L + sucsal
		GSPMDA	[c]gtspmd + h2o --> gthrd + spmd
		GSPMDS	[c]atp + gthrd + spmd --> adp + gtspmd + h + pi			-->				-->
		MTAN	[c]5mta + h2o --> 5mtr + ade
		G5SD	[c]glu5p + h + nadph --> glu5sa + nadp + pi
		GLU5K	[c]atp + glu-L --> adp + glu5p					-->		-->
		P5CR	[c]1pyr5c + (2) h + nadph --> nadp + pro-L
		P5CD	[c]1pyr5c + (2) h2o + nad --> glu-L + h + nadh
		PROD2	[c]fad + pro-L --> 1pyr5c + fadh2 + h
		ARGDC	[c]arg-L + h + h2o --> agm + co2tot
		AGMT	[c]agm + h2o --> ptrc + urea
		ORNDC	[c]h + orn + h2o --> co2tot + ptrc				-->			-->
		ADMDCr	[c]amet + h + h2o <==> ametam + co2tot
		SPMS	[c]ametam + ptrc --> 5mta + h + spmd
		SPMDAT1	[c]accoa + spmd --> N1aspmd + coa + h
		SPMDAT2	[c]accoa + spmd --> coa + h + n8aspmd
		ORNTA	[c]akg + orn --> glu-L + glu5sa
		PPTGS	[c]uaagmda --> h + peptido_EC + udcpdp
		UDCPDP	[c]h2o + udcpdp --> h + pi + udcpp
		KDOPP	[c]h2o + kdo8p --> kdo + pi
		PEPT_EC	[c]cmp + h + (0.02) pe_EC <==> (0.02) 12dgr_EC + cdpea
		PAPA_EC	[c]h2o + (0.02) pa_EC --> (0.02) 12dgr_EC + pi
		ECAP_EC	[c]unagamuf --> eca_EC + h + udcpdp
		AACPS1	[c]ACP + atp + ttdca --> amp + myrsACP + ppi				-->			-->
		AACPS2	[c]ACP + atp + ttdcea --> amp + ppi + tdeACP				-->			-->
		AACPS3	[c]ACP + atp + hdca --> amp + palmACP + ppi				-->			-->
		AACPS4	[c]ACP + atp + hdcea --> amp + hdeACP + ppi				-->			-->
		AACPS5	[c]ACP + atp + ocdcea --> amp + octeACP + ppi				-->			-->
		ALAALAr	[c](2) ala-D + atp <==> adp + alaala + h + pi
		DAGK_EC	[c](0.02) 12dgr_EC + atp --> adp + h + (0.02) pa_EC			-->				-->
		ETHAAL	[c]etha --> acald + nh4
		GDMANE	[c]gdpddman --> gdpofuc
		GOFUCR	[c]gdpofuc + h + nadph --> gdpfuc + nadp
		UDPGALM	[c]udpgal --> udpgalfur
		GF6PTA	[c]f6p + gln-L --> gam6p + glu-L
		UAGDP	[c]acgam1p + h + utp --> ppi + uacgam
		G1PACT	[c]accoa + gam1p --> acgam1p + coa + h
		GPDDA1	[c]g3pc + h2o --> chol + glyc3p + h
		GPDDA2	[c]g3pe + h2o --> etha + glyc3p + h
		GPDDA3	[c]g3ps + h2o --> glyc3p + h + ser-L
		GPDDA4	[c]g3pg + h2o --> glyc + glyc3p + h
		GPDDA5	[c]g3pi + h2o --> glyc3p + h + inost
		GMAND	[c]gdpmann --> gdpddman + h2o
		S7PI	[c]s7p --> gmhep7p
		GMHEPPA	[c]gmhep17bp + h2o --> gmhep1p + pi
		KDOPS	[c]ara5p + h2o + pep --> kdo8p + pi
		KDOCT2	[c]ctp + kdo --> ckdo + ppi
		MOAT	[c]ckdo + lipidA --> cmp + h + kdolipid4
		MOAT2	[c]ckdo + kdolipid4 --> cmp + h + kdo2lipid4
		UAGAAT	[c]3hmrsACP + uacgam <==> ACP + u3aga
		LPADSS	[c]lipidX + u23ga --> h + lipidAds + udp
		UHGADA	[c]h2o + u3aga --> ac + u3hga
		U23GAAT	[c]3hmrsACP + u3hga --> ACP + h + u23ga
		TDSK	[c]atp + lipidAds --> adp + h + lipidA
		EDTXS1	[c]ddcaACP + kdo2lipid4 --> ACP + kdo2lipid4L
		EDTXS3	[c]hdeACP + kdo2lipid4 --> ACP + kdo2lipid4p
		MAN1PT2	[c]gdp + h + man1p --> gdpmann + pi
		PAPPT3	[c]udcpp + ugmda --> uagmda + ump
		PGAMT	[c]gam1p <==> gam6p
		EDTXS4	[c]kdo2lipid4p + myrsACP --> ACP + lipa_cold
		EDTXS2	[c]kdo2lipid4L + myrsACP --> ACP + lipa
		UAGCVT	[c]pep + uacgam --> pi + uaccg
		UAPGR	[c]h + nadph + uaccg --> nadp + uamr
		UAMAS	[c]ala-L + atp + uamr --> adp + h + pi + uama
		UAMAGS	[c]atp + glu-D + uama --> adp + h + pi + uamag
		UAAGDS	[c]26dap-M + atp + uamag --> adp + h + pi + ugmd
		UGMDDS	[c]alaala + atp + ugmd --> adp + h + pi + ugmda
		UAGPT3	[c]uacgam + uagmda --> h + uaagmda + udp
		GLUR	[c]glu-D <==> glu-L
		PLIPA3	[c]h2o + (0.02) pc_EC --> (0.02) agpc_EC + h + (0.36) hdca + (0.07) hdcea + (0.5) ocdcea + (0.02) ttdca + (0.05) ttdcea
		PLIPA1	[c]h2o + (0.02) pg_EC --> (0.02) agpg_EC + h + (0.36) hdca + (0.07) hdcea + (0.5) ocdcea + (0.02) ttdca + (0.05) ttdcea
		PLIPA2	[c]h2o + (0.02) pe_EC --> (0.02) agpe_EC + h + (0.36) hdca + (0.07) hdcea + (0.5) ocdcea + (0.02) ttdca + (0.05) ttdcea
		LPLIPA1	[c](0.02) agpg_EC + h2o --> g3pg + h + (0.36) hdca + (0.07) hdcea + (0.5) ocdcea + (0.02) ttdca + (0.05) ttdcea
		LPLIPA2	[c](0.02) agpe_EC + h2o --> g3pe + h + (0.36) hdca + (0.07) hdcea + (0.5) ocdcea + (0.02) ttdca + (0.05) ttdcea
		LPLIPA3	[c](0.02) agpc_EC + h2o --> g3pc + h + (0.36) hdca + (0.07) hdcea + (0.5) ocdcea + (0.02) ttdca + (0.05) ttdcea
		LPLIPA4	[c](0.02) agpe_EC + (0.02) pg_EC --> (0.02) apg_EC + g3pe
		LPLIPA5	[c](0.02) agpc_EC + (0.02) pg_EC --> (0.02) apg_EC + g3pc
		LPLIPA6	[c](0.02) agpg_EC + (0.02) pg_EC --> (0.02) apg_EC + g3pg
		AGMHE	[c]adphep-D,D --> adphep-L,D
		GMHEPAT	[c]atp + gmhep1p + h --> adphep-D,D + ppi
		GMHEPK	[c]atp + gmhep7p --> adp + gmhep17bp + h
		LPSSYN_EC	[c](3) adphep-L,D + (2) cdpea + (3) ckdo + lipa + (2) udpg --> (3) adp + (2) cdp + (3) cmp + (10) h + lps_EC + (2) udp
		G1PTT	[c]dttp + g1p + h --> dtdpglu + ppi
		TDPGDH	[c]dtdpglu --> dtdp4d6dg + h2o
		TDPDRE	[c]dtdp4d6dg --> dtdp4d6dm
		TDPDRR	[c]dtdp4d6dm + h + nadph --> dtdprmn + nadp
		MI1PP	[c]h2o + mi1p-D --> inost + pi
		UDPGD	[c]h2o + (2) nad + udpg --> (3) h + (2) nadh + udpglcur
		USHD	[c]h2o + u23ga --> (2) h + lipidX + ump
		ACGAMT	[c]uacgam + udcpp --> ump + unaga
		UAG2Ei	[c]uacgam --> uacmam
		UACMAMO	[c]h2o + (2) nad + uacmam --> (3) h + (2) nadh + uacmamu
		TDPADGAT	[c]accoa + dtdp4addg --> coa + dtdp4aaddg + h
		TDPAGTA	[c]dtdp4d6dg + glu-L --> akg + dtdp4addg
		AADDGT	[c]dtdp4aaddg + unagamu --> dtdp + h + unagamuf
		ACMAMUT	[c]uacmamu + unaga --> h + udp + unagamu
		ACONT	[c]cit <==> icit	<=>						<=>
		CITL	[c]cit --> ac + oaa	<=>						<=>
		FRD2	[c]fum + mql8 --> mqn8 + succ	<=>						<=>
		FRD3	[c]2dmmql8 + fum --> 2dmmq8 + succ	<=>						<=>
		FUM	[c]fum + h2o <==> mal-L	<=>						<=>
		CS	[c]accoa + h2o + oaa --> cit + coa + h	-->						-->
		ICDHyr	[c]icit + nadp + h2o <==> akg + co2tot + nadph	<=>			-->			<=>
		TEST_AKGDH	[c]akg + coa + nad + h2o --> co2tot + nadh + succoa	<=>						<=>
		MDH	[c]mal-L + nad <==> h + nadh + oaa	<=>						<=>
		MDH2	[c]mal-L + q8 --> oaa + q8h2	<=>						<=>
		MDH3	[c]mal-L + mqn8 --> mql8 + oaa	<=>						<=>
		SUCD1i	[c]fad + succ --> fadh2 + fum	<=>						<=>
		SUCOAS	[c]atp + coa + succ <==> adp + pi + succoa	<=>						<=>
		PMDPHT	[c]5aprbu + h2o --> 4r5au + pi
		DNMPPA	[c]dhpmp + h2o --> dhnpt + pi
		NADPPPS	[c]h2o + nadp --> nad + pi	-->						-->
		NMNN	[c]h2o + nmn --> h + ncam + r5p
		NADDPe	[e]h2o + nad --> amp + (2) h + nmn
		PPCDC	[c]4ppcys + h +h2o --> co2tot + pan4p
		DPCOAK	[c]atp + dpcoa --> adp + coa + h
		HYPOE	[c]h2o + pyam5p --> pi + pydam
		PYDXPP	[c]h2o + pydx5p --> pi + pydx
		PDXPP	[c]h2o + pdx5p --> pi + pydxn
		NMNDA	[c]h2o + nmn --> nh4 + nicrnt
		TMKr	[c]atp + thm <==> adp + h + thmmp
		PPNCL2	[c]4ppan + ctp + cys-L --> 4ppcys + cmp + h + ppi
		ACPS1	[c]apoACP + coa --> ACP + h + pap
		AMAOTr	[c]8aonn + amet <==> amob + dann
		BTS2	[c]cys-L + dtbt <==> ala-L + btn + (2) h
		DBTSr	[c]atp + co2tot + dann <==> adp + dtbt + (3) h + pi + h2o
		AOXSr	[c]ala-L + h + pmcoa + h2o <==> 8aonn + co2tot + coa
		BSORx	[c]btnso + h + nadh --> btn + h2o + nad
		BSORy	[c]btnso + h + nadph --> btn + h2o + nadp
		CBIAT	[c]atp + cbi + h2o <==> adocbi + pi + ppi
		CBLAT	[c]atp + cbl1 + h2o <==> adocbl + pi + ppi
		PNTK	[c]atp + pnto-R --> 4ppan + adp + h
		PTPATi	[c]atp + h + pan4p --> dpcoa + ppi
		ADOCBLS	[c]agdpcbi + rdmbzi --> adocbl + gmp + h
		NNDMBRT	[c]dmbzid + nicrnt --> 5prdmbz + h + nac
		ADOCBIK	[c]adocbi + atp --> adocbip + adp + h
		ACBIPGT	[c]adocbip + gtp + h --> agdpcbi + ppi
		HEMEOS	[c]frdp + h2o + pheme --> hemeO + ppi
		SHCHD2	[c]nad + shcl --> h + nadh + srch
		SHCHF	[c]fe2 + srch --> (3) h + sheme
		DXPRIi	[c]dxyl5p + h + nadph --> 2me4p + nadp
		DXPS	[c]g3p + h + pyr + h2o --> co2tot + dxyl5p
		DHBD	[c]23ddhb + nad <==> 23dhb + h + nadh
		ICHORT	[c]h2o + ichor --> 23ddhb + pyr
		ENTCS	[c](3) 23dhba + (3) seramp --> (6) amp + enter + (6) h
		DHBSr	[c]23dhb + atp <==> 23dhba + ppi
		SERASr	[c]atp + h + ser-L <==> ppi + seramp
		E4PD	[c]e4p + h2o + nad <==> 4per + (2) h + nadh
		DHFR	[c]dhf + h + nadph <==> nadp + thf
		DHNPA2	[c]dhnpt --> 6hmhpt + gcald
		DHFS	[c]atp + dhpt + glu-L --> adp + dhf + pi
		GTPCI	[c]gtp + h2o --> ahdt + for
		HPPK2	[c]6hmhpt + atp --> 6hmhptpp + amp + h
		DHPS2	[c]4abz + 6hmhptpp --> dhpt + h + ppi
		MECDPDH	[c]2mecdp + h --> h2mb4p + h2o
		GLUTRS	[c]atp + glu-L + trnaglu --> amp + glutrna + ppi
		ALATA_D2	[c]ala-D + pydx5p --> pyam5p + pyr
		ALATA_L2	[c]ala-L + pydx5p --> pyam5p + pyr
		GTHOr	[c]gthox + h + nadph <==> (2) gthrd + nadp	<=>						<=>
		GLUCYS	[c]atp + cys-L + glu-L --> adp + glucys + h + pi
		GTHS	[c]atp + glucys + gly --> adp + gthrd + h + pi
		GLUTRR	[c]glutrna + h + nadph --> glu1sa + nadp + trnaglu
		PPBNGS	[c](2) 5aop --> h + (2) h2o + ppbng
		HMBS	[c]h2o + (4) ppbng --> hmbil + (4) nh4
		UPP3S	[c]hmbil --> h2o + uppg3
		UPPDC1	[c](4) h + uppg3 + (4) h2o --> (4) co2tot + cpppg3
		CPPPGO	[c]cpppg3 + (2) h + o2 --> (2) co2tot + pppg9
		PPPGO	[c](1.5) o2 + pppg9 --> (3) h2o + ppp9
		FCLT	[c]fe2 + ppp9 --> (2) h + pheme
		G1SATi	[c]glu1sa --> 5aop
		UPP3MT	[c](2) amet + uppg3 --> (2) ahcys + h + shcl
		IPDDIi	[c]ipdp --> dmpp
		DMATT	[c]dmpp + ipdp --> grdp + ppi
		GRTT	[c]grdp + ipdp --> frdp + ppi
		OCTDPS	[c]frdp + (5) ipdp --> octdp + (5) ppi
		MEPCT	[c]2me4p + ctp + h --> 4c2me + ppi
		CDPMEK	[c]4c2me + atp --> 2p4c2me + adp + h
		MECDPS	[c]2p4c2me --> 2mecdp + cmp
		NADDP	[c]h2o + nad --> amp + (2) h + nmn
		DMPPS	[c]h + h2mb4p + nadh --> dmpp + h2o + nad
		IPDPS	[c]h + h2mb4p + nadh --> h2o + ipdp + nad
		DHNAOT	[c]dhna + octdp + h2o --> 2dmmq8 + co2tot + h + ppi
		NPHS	[c]sbzcoa --> coa + dhna
		SUCBZS	[c]2shchc --> h2o + sucbz
		OXGDC2	[c]akg + h + thmpp + h2o --> co2tot + ssaltpp
		SHCHCS2	[c]ichor + ssaltpp --> 2shchc + pyr + thmpp
		SUCBZL	[c]atp + coa + sucbz --> amp + ppi + sbzcoa
		ICHORSi	[c]chor --> ichor
		AMMQT8_2	[c]2dmmq8 + amet --> ahcys + h + mqn8
		QULNS	[c]dhap + iasp --> h + (2) h2o + pi + quln
		ASPO3	[c]asp-L + q8 --> iasp + q8h2
		ASPO4	[c]asp-L + mqn8 --> iasp + mql8
		ASPO5	[c]asp-L + fum --> iasp + succ
		ASPO6	[c]asp-L + o2 --> h2o2 + iasp
		NNDPR	[c](2) h + prpp + quln + h2o --> co2tot + nicrnt + ppi					-->		-->
		NNAT	[c]atp + h + nicrnt --> dnad + ppi				-->			-->
		NMNAT	[c]atp + h + nmn --> nad + ppi			-->				-->
		NADS1	[c]atp + dnad + nh4 --> amp + h + nad + ppi				-->			-->
		DNTPPA	[c]ahdt + h2o --> dhpmp + h + ppi
		ADCS	[c]chor + gln-L --> 4adcho + glu-L
		ADCL	[c]4adcho --> 4abz + h + pyr
		MOHMT	[c]3mob + h2o + mlthf --> 2dhp + thf
		PANTS	[c]ala-B + atp + pant-R --> amp + h + pnto-R + ppi
		ASP1DC	[c]asp-L + h + h2o --> ala-B + co2tot
		DPR	[c]2dhp + h + nadph --> nadp + pant-R
		PDX5PS	[c]dxyl5p + nad + phthr --> co2tot + h + h2o + nadh + pdx5p + pi
		PERD	[c]4per + nad <==> h + nadh + ohpb
		PDX5PO	[c]o2 + pdx5p <==> h2o2 + pydx5p
		PYAM5PO	[c]h2o + o2 + pyam5p --> h2o2 + nh4 + pydx5p
		PYDXNK	[c]atp + pydxn --> adp + h + pdx5p			-->				-->
		PYDAMK	[c]atp + pydam --> adp + h + pyam5p			-->				-->
		PYDXK	[c]atp + pydx --> adp + h + pydx5p			-->				-->
		RZ5PP	[c]5prdmbz + h2o --> pi + rdmbzi
		NNAM	[c]h2o + ncam --> nac + nh4
		NAMNPP	[c]atp + h2o + nac + prpp --> adp + nicrnt + pi + ppi				-->			-->
		GTPCII2	[c]gtp + (3) h2o --> 25drapp + for + (2) h + ppi					-->		-->
		DB4PS	[c]ru5p-D --> db4p + for + h					-->		-->
		APRAUR	[c]5apru + h + nadph --> 5aprbu + nadp
		DHPPDA2	[c]25drapp + h + h2o --> 5apru + nh4
		RBFSa	[c]4r5au + db4p --> dmlz + (2) h2o + pi
		RBFK	[c]atp + ribflv --> adp + fmn + h
		FMNAT	[c]atp + fmn + h --> fad + ppi
		RBFSb	[c](2) dmlz --> 4r5au + ribflv
		OHPBAT	[c]glu-L + ohpb <==> akg + phthr
		AMPMS	[c]air + h2o --> 4ampm + (2) for + (4) h
		PMPK	[c]4ampm + atp --> 2mahmp + adp
		HMPK1	[c]4ahmmp + atp --> 4ampm + adp + h
		TMPPP	[c]2mahmp + 4mpetz + h --> ppi + thmmp
		TMPKr	[c]atp + thmmp <==> adp + thmpp
		HETZK	[c]4mhetz + atp --> 4mpetz + adp + h
		THZPSN	[c]atp + cys-L + dxyl5p + tyr-L --> 4hba + 4mpetz + ala-L + amp + co2tot + h + ppi
		4HTHRS	[c]h2o + phthr --> 4hthr + pi
		HBZOPT	[c]4hbz + octdp --> 3ophb + ppi
		OPHHX	[c]2oph + (0.5) o2 --> 2ohph
		CHRPL	[c]chor --> 4hbz + pyr
		OPHBDC	[c]3ophb + h + h2o --> 2oph + co2tot
		OMBZLM	[c]2ombzl + amet --> 2ommbl + ahcys + h
		OMMBLHX	[c]2ommbl + (0.5) o2 --> 2omhmbl
		OHPHM	[c]2ohph + amet --> 2omph + ahcys + h
		DMQMT	[c]2omhmbl + amet --> ahcys + h + q8h2
		OMPHHX	[c]2omph + (0.5) o2 --> 2ombzl
		UDCPDPS	[c]frdp + (8) ipdp --> (8) ppi + udcpdp
		DXYLK	[c]atp + dxyl --> adp + dxyl5p + h
		NADK	[c]atp + nad --> adp + h + nadp	<=>						<=>
		BPNT	[c]h2o + pap --> amp + pi
		ADSK	[c]aps + atp --> adp + h + paps
		SADT2	[c]atp + gtp + h2o + so4 --> aps + gdp + pi + ppi	<=>						<=>
		SERAT	[c]accoa + ser-L <==> acser + coa
		PAPSR	[c]paps + trdrd --> (2) h + pap + so3 + trdox
		SULR	[c](3) h2o + h2s + (3) nadp <==> (5) h + (3) nadph + so3	<--						<--
		CYSS	[c]acser + h2s --> ac + cys-L + h
		TRPAS1	[c]cys-L + h2o --> h2s + nh4 + pyr	-->						-->
		GCALDD	[c]gcald + h2o + nad --> glyclt + (2) h + nadh
		MTHFC	[c]h2o + methf <==> 10fthf
		MTHFD	[c]mlthf + nadp <==> h + methf + nadph
		GLYCL	[c]gly + nad + thf + h2o --> co2tot + mlthf + nadh + nh4					-->		-->
		MTHFR2	[c]h + mlthf + nadh --> 5mthf + nad
		FTHFD	[c]10fthf + h2o --> for + h + thf					-->		-->
		GLUDC	[c]glu-L + h + h2o --> 4abut + co2tot					-->		-->
		GLUDy	[c]glu-L + h2o + nadp <==> akg + h + nadph + nh4	<=>						<=>
		GLNS	[c]atp + glu-L + nh4 --> adp + gln-L + h + pi	<=>						<=>
		GLUSy	[c]akg + gln-L + h + nadph --> (2) glu-L + nadp	<=>			-->			<=>
		GLUN	[c]gln-L + h2o --> glu-L + nh4	-->						-->
		SERD_D	[c]ser-D --> nh4 + pyr
		GHMT2	[c]ser-L + thf --> gly + h2o + mlthf
		GLYATi	[c]2aobut + coa --> accoa + gly
		PGCD	[c]3pg + nad --> 3php + h + nadh	<=>						<=>
		PSP_L	[c]h2o + pser-L --> pi + ser-L	<=>						<=>
		PSERT	[c]3php + glu-L --> akg + pser-L	<=>						<=>
		SERD_L	[c]ser-L --> nh4 + pyr	-->						-->
		THRD	[c]nad + thr-L --> 2aobut + h + nadh
		PDH	[c]coa + nad + pyr + h2o --> accoa + co2tot + nadh	<=>						<=>
		G1PP	[c]g1p + h2o --> glc-D + pi	-->						-->
		ENO	[c]2pg <==> h2o + pep	<=>						<=>
		FBA	[c]fdp <==> dhap + g3p	<=>						<=>
		FBP	[c]fdp + h2o --> f6p + pi	<=>						<=>
		F6PA	[c]f6p <==> dha + g3p	<=>						<=>
		GAPD	[c]g3p + nad + pi <==> 13dpg + h + nadh	<=>						<=>
		GLCS1	[c]adpglc --> adp + glycogen + h
		GLGC	[c]atp + g1p + h --> adpglc + ppi				-->			-->
		GLCP	[c]glycogen + pi --> g1p
		HEX1	[c]atp + glc-D --> adp + g6p + h	<=>			-->			<=>
		PGM	[c]2pg <==> 3pg	<=>						<=>
		PFK	[c]atp + f6p --> adp + fdp + h	<=>		-->				-->
		PGI	[c]g6p <==> f6p	<=>						<=>
		PGK	[c]3pg + atp <==> 13dpg + adp	<=>						<=>
		PPS	[c]atp + h2o + pyr --> amp + (2) h + pep + pi	<=>						<=>
		PYK	[c]adp + h + pep --> atp + pyr	<=>						<=>
		TPI	[c]dhap <==> g3p	<=>						<=>
		TRSAR	[c]2h3oppan + h + nadh --> glyc-R + nad
		GLXCL	[c](2) glx + h + h2o --> 2h3oppan + co2tot					-->		-->
		GLYCK	[c]atp + glyc-R --> 3pg + adp + h	<=>						<=>
		GLYCLTDy	[c]glx + h + nadph --> glyclt + nadp	<=>						<=>
		GLYCLTDx	[c]glx + h + nadh --> glyclt + nad	<=>						<=>
		PRMICIi	[c]prfp --> prlp
		IGPDH	[c]eig3p --> h2o + imacp
		HISTP	[c]h2o + hisp --> histd + pi
		HSTPT	[c]glu-L + imacp --> akg + hisp
		HISTD	[c]h2o + histd + (2) nad --> (3) h + his-L + (2) nadh
		IG3PS	[c]gln-L + prlp --> aicar + eig3p + glu-L + h
		ATPPRT	[c]atp + prpp --> ppi + prbatp
		PRATPP	[c]h2o + prbatp --> h + ppi + prbamp
		PRAMPC	[c]h2o + prbamp --> prfp
		PRPPS	[c]atp + r5p <==> amp + h + prpp	<=>			-->			<=>
		ACCOACr	[c]accoa + atp + hco3 <==> adp + h + malcoa + pi
		ACACT1r	[c](2) accoa <==> aacoa + coa	<=>						<=>
		CDAPPA_EC	[c](0.02) cdpdag1 + h2o --> cmp + (2) h + (0.02) pa_EC
		DASYN_EC	[c]ctp + h + (0.02) pa_EC <==> (0.02) cdpdag1 + ppi			-->				-->
		CLPNS_EC	[c](0.04) pg_EC <==> (0.02) clpn_EC + glyc
		C140SN	[c]actACP + (17) h + (5) malACP + (12) nadph --> (5) ACP + (5) co2tot + h2o + myrsACP + (12) nadp					-->		-->
		C120SN	[c]actACP + (14) h + (4) malACP + (10) nadph --> (4) ACP + (4) co2tot + ddcaACP + h2o + (10) nadp
		MACPD	[c]h + malACP + h2o --> acACP + co2tot					-->		-->
		KAS14	[c]acACP + h + malACP + h2o --> ACP + actACP + co2tot					-->		-->
		MCOATA	[c]ACP + malcoa <==> coa + malACP
		C160SN	[c]actACP + (20) h + (6) malACP + (14) nadph --> (6) ACP + (6) co2tot + h2o + (14) nadp + palmACP					-->		-->
		KAS16	[c]ddcaACP + (2) h + malACP + nadph + h2o --> 3hmrsACP + ACP + co2tot + nadp
		C181SN	[c]actACP + (22) h + (7) malACP + (15) nadph --> (7) ACP + (7) co2tot + h2o + (15) nadp + octeACP
		C141SN	[c]actACP + (16) h + (5) malACP + (11) nadph --> (5) ACP + (5) co2tot + h2o + (11) nadp + tdeACP
		KAS15	[c]accoa + h + malACP + h2o --> actACP + co2tot + coa				-->			-->
		ACOATA	[c]ACP + accoa <==> acACP + coa
		C161SN	[c]actACP + (19) h + (6) malACP + (13) nadph --> (6) ACP + (6) co2tot + h2o + hdeACP + (13) nadp
		FAO2	[c]atp + (8) coa + (7) fad + (7) h2o + hdca + (7) nad --> (8) accoa + amp + (7) fadh2 + (7) h + (7) nadh + ppi
		FAO1	[c]atp + (7) coa + (6) fad + (6) h2o + (6) nad + ttdca --> (7) accoa + amp + (6) fadh2 + (6) h + (6) nadh + ppi
		FAO3	[c]atp + (9) coa + (8) fad + (8) h2o + (8) nad + ocdca --> (9) accoa + amp + (8) fadh2 + (8) h + (8) nadh + ppi
		PGPP_EC	[c]h2o + (0.02) pgp_EC --> (0.02) pg_EC + pi
		PGSA_EC	[c](0.02) cdpdag1 + glyc3p <==> cmp + h + (0.02) pgp_EC
		PASYN_EC	[c]glyc3p + (0.14) hdeACP + (0.04) myrsACP + octeACP + (0.72) palmACP + (0.1) tdeACP --> (2) ACP + (0.02) pa_EC
		PSD_EC	[c]h + (0.02) ps_EC + h2o --> co2tot + (0.02) pe_EC					-->		-->
		PSSA_EC	[c](0.02) cdpdag1 + ser-L <==> cmp + h + (0.02) ps_EC
		AHC	[c]ahcys + h2o <==> adn + hcys-L
		DHPTDC	[c]dhptd --> h2o + hmfurn
		RHCCE	[c]rhcys --> dhptd + hcys-L
		HSST	[c]hom-L + succoa --> coa + suchms
		SHSL1	[c]cys-L + suchms --> cyst-L + h + succ
		CYSTL	[c]cyst-L + h2o --> hcys-L + nh4 + pyr
		METS	[c]5mthf + hcys-L --> met-L + thf
		METAT	[c]atp + h2o + met-L --> amet + pi + ppi
		AHCYSNS	[c]ahcys + h2o --> ade + rhcys
		LGTHL	[c]gthrd + mthgxl --> lgt-S
		GLYOX	[c]h2o + lgt-S --> gthrd + h + lac-D
		MGSA	[c]dhap --> mthgxl + pi
		UGLYCH	[c](2) h + (2) h2o + urdglyc --> co2tot + glx + (2) nh4
		ALLTN	[c]alltn + h2o --> alltt + h
		ALLTAH	[c]alltt + h2o --> urdglyc + urea
		CYNTAH	[c]cynt + (3) h + hco3 + (2) h2o --> (2) co2tot + nh4
		CMPN	[c]cmp + h2o --> csn + r5p
		ADA	[c]adn + h + h2o --> ins + nh4	-->						-->
		DADA	[c]dad-2 + h + h2o --> din + nh4
		ADNK1	[c]adn + atp --> adp + amp + h	<=>		-->				-->
		ADK1	[c]amp + atp <==> (2) adp	<=>						<=>
		DADK	[c]atp + damp <==> adp + dadp	<=>						<=>
		ADK4	[c]amp + itp <==> adp + idp	<=>						<=>
		ADK3	[c]amp + gtp <==> adp + gdp	<=>						<=>
		AMPN	[c]amp + h2o --> ade + r5p	<=>						<=>
		AP4AH	[c]ap4a + h2o --> (2) adp + (2) h
		GP4GH	[c]gp4g + h2o --> (2) gdp + (2) h
		AP5AH	[c]ap5a + h2o --> adp + atp + (2) h
		ADPT	[c]ade + prpp --> amp + ppi	<=>						<=>
		CYTD	[c]cytd + h + h2o --> nh4 + uri
		DCYTD	[c]dcyt + h + h2o --> duri + nh4
		CYTK2	[c]atp + dcmp <==> adp + dcdp
		CYTK1	[c]atp + cmp <==> adp + cdp
		UMPK	[c]atp + ump <==> adp + udp
		CSND	[c]csn + h + h2o --> nh4 + ura
		ADNCYC	[c]atp --> camp + ppi	<=>						<=>
		DCTPD	[c]dctp + h + h2o --> dutp + nh4
		TMDPP	[c]pi + thymd <==> 2dr1p + thym
		DURIPP	[c]duri + pi <==> 2dr1p + ura
		NTPTP1	[c]dgtp + h2o --> dgsn + pppi
		NTPTP2	[c]gtp + h2o --> gsn + pppi			-->				-->
		DUTPDP	[c]dutp + h2o --> dump + h + ppi
		GK1	[c]atp + gmp <==> adp + gdp
		DGK1	[c]atp + dgmp <==> adp + dgdp
		XPPT	[c]prpp + xan --> ppi + xmp	<=>						<=>
		HXPRT	[c]hxan + prpp --> imp + ppi	<=>						<=>
		GUAPRT	[c]gua + prpp --> gmp + ppi
		INSK	[c]atp + ins --> adp + h + imp	<=>						<=>
		GSNK	[c]atp + gsn --> adp + gmp + h			-->				-->
		NTPP3	[c]dctp + h2o --> dcmp + h + ppi
		NTPP4	[c]ctp + h2o --> cmp + h + ppi
		NTPP5	[c]datp + h2o --> damp + h + ppi	-->						-->
		NTPP6	[c]atp + h2o --> amp + h + ppi	-->						-->
		NTPP7	[c]dttp + h2o --> dtmp + h + ppi
		NTPP8	[c]h2o + utp --> h + ppi + ump
		NTPP1	[c]dgtp + h2o --> dgmp + h + ppi
		NTPP2	[c]gtp + h2o --> gmp + h + ppi
		NDPK1	[c]atp + gdp <==> adp + gtp	<=>						<=>
		NDPK2	[c]atp + udp <==> adp + utp
		NDPK3	[c]atp + cdp <==> adp + ctp
		NDPK5	[c]atp + dgdp <==> adp + dgtp
		NDPK6	[c]atp + dudp <==> adp + dutp
		NDPK7	[c]atp + dcdp <==> adp + dctp
		NDPK8	[c]atp + dadp <==> adp + datp	<=>						<=>
		NDPK4	[c]atp + dtdp <==> adp + dttp
		RNDR1	[c]adp + trdrd --> dadp + h2o + trdox	-->						-->
		RNDR2	[c]gdp + trdrd --> dgdp + h2o + trdox
		RNDR4	[c]trdrd + udp --> dudp + h2o + trdox
		RNDR3	[c]cdp + trdrd --> dcdp + h2o + trdox
		RNTR1	[c]atp + trdrd --> datp + h2o + trdox	-->						-->
		RNTR2	[c]gtp + trdrd --> dgtp + h2o + trdox				-->			-->
		RNTR3	[c]ctp + trdrd --> dctp + h2o + trdox
		RNTR4	[c]trdrd + utp --> dutp + h2o + trdox
		URIDK2r	[c]atp + dump <==> adp + dudp
		DURIK1	[c]atp + duri --> adp + dump + h			-->				-->
		TMDK1	[c]atp + thymd --> adp + dtmp + h			-->				-->
		TMDS	[c]dump + mlthf --> dhf + dtmp
		DTMPK	[c]atp + dtmp <==> adp + dtdp
		URIK2	[c]gtp + uri --> gdp + h + ump			-->				-->
		CYTDK2	[c]cytd + gtp --> cmp + gdp + h				-->			-->
		PYNP2r	[c]pi + uri <==> r1p + ura
		UPPRT	[c]prpp + ura --> ppi + ump
		NTD1	[c]dump + h2o --> duri + pi
		NTD5	[c]dtmp + h2o --> pi + thymd
		NTD6	[c]damp + h2o --> dad-2 + pi	<=>						<=>
		NTD8	[c]dgmp + h2o --> dgsn + pi
		NTD3	[c]dcmp + h2o --> dcyt + pi
		NTD4	[c]cmp + h2o --> cytd + pi
		NTD7	[c]amp + h2o --> adn + pi	<=>						<=>
		NTD9	[c]gmp + h2o --> gsn + pi
		NTD11	[c]h2o + imp --> ins + pi	<=>						<=>
		NTD10	[c]h2o + xmp --> pi + xtsn	<=>						<=>
		NTD2	[c]h2o + ump --> pi + uri
		PUNP6	[c]din + pi <==> 2dr1p + hxan
		PUNP5	[c]ins + pi <==> hxan + r1p	<=>						<=>
		PUNP2	[c]dad-2 + pi <==> 2dr1p + ade	<=>						<=>
		PUNP4	[c]dgsn + pi <==> 2dr1p + gua
		PUNP1	[c]adn + pi <==> ade + r1p	<=>						<=>
		PUNP3	[c]gsn + pi <==> gua + r1p	<=>						<=>
		PUNP7	[c]pi + xtsn <==> r1p + xan	<=>						<=>
		GUAD	[c]gua + h + h2o --> nh4 + xan	-->						-->
		ADD	[c]ade + h + h2o --> hxan + nh4	-->						-->
		L-LACD2	[c]lac-L + q8 --> pyr + q8h2
		L-LACD3	[c]lac-L + mqn8 --> mql8 + pyr
		CRNBTCT	[c]bbtcoa + crn <==> crncoa + gbbtn
		CRNCBCT	[c]crn + ctbtcoa <==> crncoa + ctbt
		CRNCDH	[c]crncoa <==> ctbtcoa + h2o
		CYTBD	(2) h[c] + (0.5) o2[c] + q8h2[c] --> (2) h[e] + h2o[c] + q8[c]	-->						-->
		CYTBO3	(2.5) h[c] + (0.5) o2[c] + q8h2[c] --> (2.5) h[e] + h2o[c] + q8[c]	-->						-->
		LDH_D2	[c]lac-D + q8 --> pyr + q8h2	<=>						<=>
		DMSOR1	[c]dmso + mql8 --> dms + h2o + mqn8
		DMSOR2	[c]2dmmql8 + dmso --> 2dmmq8 + dms + h2o
		TMAOR1	[c]h + mql8 + tmao --> h2o + mqn8 + tma
		TMAOR2	[c]2dmmql8 + h + tmao --> 2dmmq8 + h2o + tma
		FDH2	for[c] + (3) h[c] + q8[c] + h2o[c]--> co2tot[c] + (2) h[e] + q8h2[c]	-->						-->
		FDH3	for[c] + (3) h[c] + mqn8[c] + h2o[c] --> co2tot[c] + (2) h[e] + mql8[c]	-->						-->
		GLCDe	glc-D[e] + h2o[e] + q8[c] --> glcn[e] + h[e] + q8h2[c]
		G3PD7	[c]2dmmq8 + glyc3p --> 2dmmql8 + dhap	<=>						<=>
		G3PD6	[c]glyc3p + mqn8 --> dhap + mql8	<=>						<=>
		G3PD5	[c]glyc3p + q8 --> dhap + q8h2	<=>						<=>
		HYD3	2dmmq8[c] + (2) h[c] + h2[c] --> 2dmmql8[c] + (2) h[e]	-->						-->
		HYD1	(2) h[c] + h2[c] + q8[c] --> (2) h[e] + q8h2[c]	-->						-->
		HYD2	(2) h[c] + h2[c] + mqn8[c] --> (2) h[e] + mql8[c]	-->						-->
		NO3R1	(2) h[c] + no3[c] + q8h2[c] --> (2) h[e] + h2o[c] + no2[c] + q8[c]	-->						-->
		NO3R2	(2) h[c] + mql8[c] + no3[c] --> (2) h[e] + h2o[c] + mqn8[c] + no2[c]	-->						-->
		NADH5	[c]h + nadh + q8 --> nad + q8h2	-->						-->
		NADH9	[c]2dmmq8 + h + nadh --> 2dmmql8 + nad	-->						-->
		NADH10	[c]h + mqn8 + nadh --> mql8 + nad	-->						-->
		NTRIR2x	[c](5) h + (3) nadh + no2 --> (2) h2o + (3) nad + nh4	-->						-->
		NADH6	(4.5) h[c] + nadh[c] + q8[c] --> (3.5) h[e] + nad[c] + q8h2[c]	<=>						<=>
		NADH7	(3) h[c] + mqn8[c] + nadh[c] --> (2) h[e] + mql8[c] + nad[c]	-->						-->
		NADH8	2dmmq8[c] + (3.8) h[c] + nadh[c] --> 2dmmql8[c] + (2.8) h[e] + nad[c]	<=>						<=>
		THD2	(2) h[e] + nadh[c] + nadp[c] --> (2) h[c] + nad[c] + nadph[c]	<=>						<=>
		POX	[c](2) h2o + pyr + q8 --> ac + co2tot + q8h2	-->						-->
		SUCD4	[c]fadh2 + q8 <==> fad + q8h2	<=>						<=>
		TEST_NADTRHD	[c]nad + nadph --> nadh + nadp	<=>						<=>
		TMAOR1e	h[e] + mql8[c] + tmao[e] --> h2o[e] + mqn8[c] + tma[e]
		TMAOR2e	2dmmql8[c] + h[e] + tmao[e] --> 2dmmq8[c] + h2o[e] + tma[e]
		DMSOR1e	dmso[e] + mql8[c] --> dms[e] + h2o[e] + mqn8[c]
		DMSOR2e	2dmmql8[c] + dmso[e] --> 2dmmq8[c] + dms[e] + h2o[e]
		TRDR	[c]h + nadph + trdox --> nadp + trdrd	<=>						<=>
		PGL	[c]6pgl + h2o --> 6pgc + h	-->						-->
		EDA	[c]2ddg6p --> g3p + pyr	<=>						<=>
		EDD	[c]6pgc --> 2ddg6p + h2o	-->						-->
		GND	[c]6pgc + nadp + h2o --> co2tot + nadph + ru5p-D	<=>						<=>
		RPE	[c]ru5p-D <==> xu5p-D
		RPI	[c]r5p <==> ru5p-D	<=>						<=>
		TALA	[c]g3p + s7p <==> e4p + f6p	<=>						<=>
		TKT1	[c]r5p + xu5p-D <==> g3p + s7p
		TKT2	[c]e4p + xu5p-D <==> f6p + g3p
		G6PDH2r	[c]g6p + nadp <==> 6pgl + h + nadph	<=>						<=>
		GMPS2	[c]atp + gln-L + h2o + xmp --> amp + glu-L + gmp + (2) h + ppi
		IMPD	[c]h2o + imp + nad --> h + nadh + xmp
		GMPR	[c]gmp + (2) h + nadph --> imp + nadp + nh4
		ADSS	[c]asp-L + gtp + imp --> dcamp + gdp + (2) h + pi				-->			-->
		ADSL2r	[c]25aics <==> aicar + fum
		ADSL1r	[c]dcamp <==> amp + fum
		PRASCS	[c]5aizc + asp-L + atp <==> 25aics + adp + h + pi					-->		-->
		PRAGSr	[c]atp + gly + pram <==> adp + gar + h + pi					-->		-->
		AIRC3	[c]5aizc <==> 5caiz
		GLUPRT	[c]gln-L + h2o + prpp --> glu-L + ppi + pram
		AICART	[c]10fthf + aicar <==> fprica + thf
		IMPC	[c]h2o + imp <==> fprica
		AIRC2	[c]air + atp + hco3 --> 5caiz + adp + h + pi					-->		-->
		PRFGS	[c]atp + fgam + gln-L + h2o --> adp + fpram + glu-L + h + pi					-->		-->
		PRAIS	[c]atp + fpram --> adp + air + (2) h + pi					-->		-->
		GARFT	[c]10fthf + gar <==> fgam + h + thf
		GART	[c]atp + for + gar --> adp + fgam + h + pi
		ASPCT	[c]asp-L + cbp --> cbasp + h + pi
		DHORTS	[c]dhor-S + h2o <==> cbasp + h
		DHORD2	[c]dhor-S + q8 --> orot + q8h2
		DHORD5	[c]dhor-S + mqn8 --> mql8 + orot
		ORPT	[c]orot5p + ppi <==> orot + prpp
		OMPDC	[c]h + orot5p + h2o --> co2tot + ump					-->		-->
		CTPS2	[c]atp + gln-L + h2o + utp --> adp + ctp + glu-L + (2) h + pi				-->			-->
		CBMK	[c]atp + co2tot + nh4 --> adp + cbp + (2) h + h2o	<=>						<=>
		AMANAPE	[c]acmanap --> acgam6p
		AMANK	[c]acmana + atp --> acmanap + adp + h
		ALLTNt2r	alltn[e] + h[e] <==> alltn[c] + h[c]
		ARGORNt7	arg-L[e] + orn[c] <==> arg-L[c] + orn[e]
		ACACt2	acac[e] + h[e] <==> acac[c] + h[c]
		BUTt2r	but[e] + h[e] <==> but[c] + h[c]
		CYNTt2	cynt[e] + h[e] --> cynt[c] + h[c]
		GALCTt2r	galct-D[e] + h[e] <==> galct-D[c] + h[c]
		GLCRt2r	glcr[e] + h[e] <==> glcr[c] + h[c]
		PPPNt2r	h[e] + pppn[e] <==> h[c] + pppn[c]
		HPPPNt2r	3hpppn[e] + h[e] <==> 3hpppn[c] + h[c]
		HCINNMt2r	3hcinnm[e] + h[e] <==> 3hcinnm[c] + h[c]
		GLUABUTt7	4abut[c] + glu-L[e] <==> 4abut[e] + glu-L[c]
		ALAt2r	ala-L[e] + h[e] <==> ala-L[c] + h[c]
		URAt2r	h[e] + ura[e] <==> h[c] + ura[c]
		GLYBt2r	glyb[e] + h[e] <==> glyb[c] + h[c]
		CHLabc	atp[c] + chol[e] + h2o[c] --> adp[c] + chol[c] + h[c] + pi[c]			-->				-->
		GLYBabc	atp[c] + glyb[e] + h2o[c] --> adp[c] + glyb[c] + h[c] + pi[c]			-->				-->
		TARTRt7	succ[c] + tartr-L[e] <==> succ[e] + tartr-L[c]
		SUCCabc	atp[c] + h2o[c] + succ[e] --> adp[c] + h[c] + pi[c] + succ[c]			-->				-->
		GUAt2	gua[e] + h[e] --> gua[c] + h[c]			-->				-->
		XANt2	h[e] + xan[e] --> h[c] + xan[c]			-->				-->
		ACKr	[c]ac + atp <==> actp + adp	<=>						<=>
		ACS	[c]ac + atp + coa --> accoa + amp + ppi	<=>						<=>
		ADHEr	[c]accoa + (2) h + (2) nadh <==> coa + etoh + (2) nad	<=>						<=>
		LDH_D	[c]lac-D + nad <==> h + nadh + pyr	<=>						<=>
		FHL	[c]for + h + h2o --> co2tot + h2	<=>						<=>
		PTAr	[c]accoa + pi <==> actp + coa	<=>						<=>
		PFL	[c]coa + pyr --> accoa + for	<=>						<=>
		SDPTA	[c]akg + sl26da <==> glu-L + sl2a6o
		ASAD	[c]aspsa + nadp + pi <==> 4pasp + h + nadph
		DHDPS	[c]aspsa + pyr --> 23dhdp + h + (2) h2o
		DHDPRy	[c]23dhdp + h + nadph --> nadp + thdp
		THDPS	[c]h2o + succoa + thdp --> coa + sl2a6o
		SDPDS	[c]h2o + sl26da --> 26dap-LL + succ
		DAPE	[c]26dap-LL <==> 26dap-M
		LYSDC	[c]h + lys-L + h2o --> 15dap + co2tot
		THRAr	[c]thr-L <==> acald + gly	<=>						<=>
		DAPDC	[c]26dap-M + h + h2o --> co2tot + lys-L
		HSDy	[c]hom-L + nadp <==> aspsa + h + nadph
		ASPK	[c]asp-L + atp <==> 4pasp + adp					-->		-->
		HSK	[c]atp + hom-L --> adp + h + phom					-->		-->
		THRS	[c]h2o + phom --> pi + thr-L
		12PPDt	12ppd-S[e] <==> 12ppd-S[c]
		NMNt7	h2o[c] + nmn[e] --> h[c] + ncam[c] + r5p[c]
		ACALDt	acald[e] <==> acald[c]
		GUAt	gua[e] <==> gua[c]
		HYXNt	hxan[e] <==> hxan[c]
		XANt	xan[e] <==> xan[c]
		NACUP	nac[e] --> nac[c]
		ASNabc	asn-L[e] + atp[c] + h2o[c] --> adp[c] + asn-L[c] + h[c] + pi[c]			-->				-->
		ASNt2r	asn-L[e] + h[e] <==> asn-L[c] + h[c]
		DAPabc	26dap-M[e] + atp[c] + h2o[c] --> 26dap-M[c] + adp[c] + h[c] + pi[c]
		CYSabc	atp[c] + cys-L[e] + h2o[c] --> adp[c] + cys-L[c] + h[c] + pi[c]
		ACt2r	ac[e] + h[e] <==> ac[c] + h[c]
		ETOHt2r	etoh[e] + h[e] <==> etoh[c] + h[c]
		PYRt2r	h[e] + pyr[e] <==> h[c] + pyr[c]
		O2t	o2[e] <==> o2[c]	<=>						<=>
		CO2t	co2tot[e] + h2o[c] <==> co2tot[c] + h2o[e]	<=>						<=>
		H2Ot	h2o[e] <==> h2o[c]
		DHAt	dha[e] <==> dha[c]
		NH3t	nh4[e] <==> nh4[c]	<=>						<=>
		ARBt2r	arab-L[e] + h[e] <==> arab-L[c] + h[c]
		ARBabc	arab-L[e] + atp[c] + h2o[c] --> adp[c] + arab-L[c] + h[c] + pi[c]			-->				-->
		HISt2r	h[e] + his-L[e] <==> h[c] + his-L[c]
		PHEt2r	h[e] + phe-L[e] <==> h[c] + phe-L[c]
		LEUt2r	h[e] + leu-L[e] <==> h[c] + leu-L[c]
		VALt2r	h[e] + val-L[e] <==> h[c] + val-L[c]
		ILEt2r	h[e] + ile-L[e] <==> h[c] + ile-L[c]
		CBL1abc	atp[c] + cbl1[e] + h2o[c] --> adp[c] + cbl1[c] + h[c] + pi[c]
		CADVt	15dap[c] + h[e] + lys-L[e] --> 15dap[e] + h[c] + lys-L[c]
		CRNt7	crn[e] + gbbtn[c] --> crn[c] + gbbtn[e]
		NAt3_1	h[e] + na1[c] <==> h[c] + na1[e]
		CITt7	cit[e] + succ[c] --> cit[c] + succ[e]
		CSNt2	csn[e] + h[e] --> csn[c] + h[c]
		MALTpts	malt[e] + pep[c] --> malt6p[c] + pyr[c]
		ACGApts	acgam[e] + pep[c] --> acgam6p[c] + pyr[c]
		DALAt2r	ala-D[e] + h[e] <==> ala-D[c] + h[c]
		DSERt2r	h[e] + ser-D[e] <==> h[c] + ser-D[c]
		GLYt2r	gly[e] + h[e] <==> gly[c] + h[c]
		SULabc	atp[c] + h2o[c] + so4[e] --> adp[c] + h[c] + pi[c] + so4[c]
		ASPt2_2	asp-L[e] + (2) h[e] --> asp-L[c] + (2) h[c]			-->				-->
		FUMt2_2	fum[e] + (2) h[e] --> fum[c] + (2) h[c]
		MALt2_2	(2) h[e] + mal-L[e] --> (2) h[c] + mal-L[c]
		SUCCt2_2	(2) h[e] + succ[e] --> (2) h[c] + succ[c]
		ASPt2_3	asp-L[e] + (3) h[e] --> asp-L[c] + (3) h[c]			-->				-->
		MALt2_3	(3) h[e] + mal-L[e] --> (3) h[c] + mal-L[c]			-->				-->
		SUCCt2_3	(3) h[e] + succ[e] --> (3) h[c] + succ[c]
		SUCCt2b	h[c] + succ[c] --> h[e] + succ[e]
		FUMt2_3	fum[e] + (3) h[e] --> fum[c] + (3) h[c]			-->				-->
		SUCFUMt	fum[e] + succ[c] <==> fum[c] + succ[e]
		GALCTNt2r	galctn-D[e] + h[e] <==> galctn-D[c] + h[c]
		GALURt2r	galur[e] + h[e] <==> galur[c] + h[c]
		GLCURt2r	glcur[e] + h[e] <==> glcur[c] + h[c]
		OCDCAt2	h[e] + ocdca[e] --> h[c] + ocdca[c]
		HDCAt2	h[e] + hdca[e] --> h[c] + hdca[c]
		TTDCAt2	h[e] + ttdca[e] --> h[c] + ttdca[c]
		FE2abc	atp[c] + fe2[e] + h2o[c] --> adp[c] + fe2[c] + h[c] + pi[c]
		FORt	for[e] <==> for[c]
		FUCt	fuc-L[e] + h[e] <==> fuc-L[c] + h[c]
		ABUTt2	4abut[e] + h[e] --> 4abut[c] + h[c]
		GALt2	gal[e] + h[e] --> gal[c] + h[c]
		GLCt2	glc-D[e] + h[e] --> glc-D[c] + h[c]
		GALTpts	galt[e] + pep[c] --> galt1p[c] + pyr[c]
		GLNabc	atp[c] + gln-L[e] + h2o[c] --> adp[c] + gln-L[c] + h[c] + pi[c]
		GLYCt	glyc[c] <==> glyc[e]
		GLYALDt	glyald[e] <==> glyald[c]
		UREAt	urea[e] <==> urea[c]
		GLYC3Pt6	glyc3p[e] + pi[c] --> glyc3p[c] + pi[e]
		ASPabc	asp-L[e] + atp[c] + h2o[c] --> adp[c] + asp-L[c] + h[c] + pi[c]			-->				-->
		GLUabc	atp[c] + glu-L[e] + h2o[c] --> adp[c] + glu-L[c] + h[c] + pi[c]				-->			-->
		ASPt2	asp-L[e] + h[e] --> asp-L[c] + h[c]
		GLUt2r	glu-L[e] + h[e] <==> glu-L[c] + h[c]
		GLUt4	glu-L[e] + na1[e] --> glu-L[c] + na1[c]
		ORNabc	atp[c] + h2o[c] + orn[e] --> adp[c] + h[c] + orn[c] + pi[c]					-->		-->
		ARGabc	arg-L[e] + atp[c] + h2o[c] --> adp[c] + arg-L[c] + h[c] + pi[c]
		HISabc	atp[c] + h2o[c] + his-L[e] --> adp[c] + h[c] + his-L[c] + pi[c]			-->				-->
		LYSabc	atp[c] + h2o[c] + lys-L[e] --> adp[c] + h[c] + lys-L[c] + pi[c]			-->				-->
		IDONt2r	h[e] + idon-L[e] <==> h[c] + idon-L[c]
		GLCNt2r	glcn[e] + h[e] <==> glcn[c] + h[c]
		DDGLCNt2r	2ddglcn[e] + h[e] <==> 2ddglcn[c] + h[c]
		Kabc	atp[c] + h2o[c] + k[e] --> adp[c] + h[c] + k[c] + pi[c]			-->				-->
		AKGt2r	akg[e] + h[e] <==> akg[c] + h[c]
		LCTSt	h[e] + lcts[e] <==> h[c] + lcts[c]
		ILEabc	atp[c] + h2o[c] + ile-L[e] --> adp[c] + h[c] + ile-L[c] + pi[c]			-->				-->
		THRabc	atp[c] + h2o[c] + thr-L[e] --> adp[c] + h[c] + pi[c] + thr-L[c]			-->				-->
		ALAabc	ala-L[e] + atp[c] + h2o[c] --> adp[c] + ala-L[c] + h[c] + pi[c]			-->				-->
		VALabc	atp[c] + h2o[c] + val-L[e] --> adp[c] + h[c] + pi[c] + val-L[c]			-->				-->
		LEUabc	atp[c] + h2o[c] + leu-L[e] --> adp[c] + h[c] + leu-L[c] + pi[c]			-->				-->
		D-LACt2	h[e] + lac-D[e] <==> h[c] + lac-D[c]
		GLYCLTt2r	glyclt[e] + h[e] <==> glyclt[c] + h[c]
		L-LACt2r	h[e] + lac-L[e] <==> h[c] + lac-L[c]
		LYSt2r	h[e] + lys-L[e] <==> h[c] + lys-L[c]
		MALTPTabc	atp[c] + h2o[c] + maltpt[e] --> adp[c] + h[c] + maltpt[c] + pi[c]
		MALTabc	atp[c] + h2o[c] + malt[e] --> adp[c] + h[c] + malt[c] + pi[c]
		MALTTTRabc	atp[c] + h2o[c] + maltttr[e] --> adp[c] + h[c] + maltttr[c] + pi[c]
		MALTHXabc	atp[c] + h2o[c] + malthx[e] --> adp[c] + h[c] + malthx[c] + pi[c]
		MALTTRabc	atp[c] + h2o[c] + malttr[e] --> adp[c] + h[c] + malttr[c] + pi[c]
		FRUpts2	fru[e] + pep[c] --> f6p[c] + pyr[c]
		MANpts	man[e] + pep[c] --> man6p[c] + pyr[c]
		GAMpts	gam[e] + pep[c] --> gam6p[c] + pyr[c]
		MELIBt2	h[e] + melib[e] --> h[c] + melib[c]
		METabc	atp[c] + h2o[c] + met-L[e] --> adp[c] + h[c] + met-L[c] + pi[c]
		METDabc	atp[c] + h2o[c] + met-D[e] --> adp[c] + h[c] + met-D[c] + pi[c]
		GALabc	atp[c] + gal[e] + h2o[c] --> adp[c] + gal[c] + h[c] + pi[c]			-->				-->
		INDOLEt2r	h[e] + indole[e] <==> h[c] + indole[c]
		ACNAMt2	acnam[e] + h[e] --> acnam[c] + h[c]
		NO3t7	no2[c] + no3[e] --> no2[e] + no3[c]
		NO2t2r	h[e] + no2[e] <==> h[c] + no2[c]
		NAt3_2	(2) h[e] + na1[c] --> (2) h[c] + na1[e]			-->				-->
		NAt3_1.5	(3) h[e] + (2) na1[c] --> (3) h[c] + (2) na1[e]			-->				-->
		GSNt2	gsn[e] + h[e] --> gsn[c] + h[c]
		DGSNt2	dgsn[e] + h[e] --> dgsn[c] + h[c]
		DINSt2	din[e] + h[e] --> din[c] + h[c]
		DCYTt2	dcyt[e] + h[e] --> dcyt[c] + h[c]
		DURIt2	duri[e] + h[e] --> duri[c] + h[c]
		DADNt2	dad-2[e] + h[e] --> dad-2[c] + h[c]
		PNTOt4	na1[e] + pnto-R[e] --> na1[c] + pnto-R[c]
		PIt2r	h[e] + pi[e] <==> h[c] + pi[c]
		NMNP	nmn[e] --> nmn[c]
		PTRCabc	atp[c] + h2o[c] + ptrc[e] --> adp[c] + h[c] + pi[c] + ptrc[c]			-->				-->
		SPMDabc	atp[c] + h2o[c] + spmd[e] --> adp[c] + h[c] + pi[c] + spmd[c]
		PTRCORNt7	orn[c] + ptrc[e] <==> orn[e] + ptrc[c]
		PTRCt2r	h[e] + ptrc[e] <==> h[c] + ptrc[c]
		PROt2r	h[e] + pro-L[e] <==> h[c] + pro-L[c]
		PROabc	atp[c] + h2o[c] + pro-L[e] --> adp[c] + h[c] + pi[c] + pro-L[c]			-->				-->
		PIabc	atp[c] + h2o[c] + pi[e] --> adp[c] + h[c] + (2) pi[c]			-->				-->
		ACMANApts	acmana[e] + pep[c] --> acmanap[c] + pyr[c]
		MNLpts	mnl[e] + pep[c] --> mnl1p[c] + pyr[c]
		SUCpts	pep[c] + sucr[e] --> pyr[c] + suc6p[c]
		GLCpts	glc-D[e] + pep[c] --> g6p[c] + pyr[c]
		FRUpts	fru[e] + pep[c] --> f1p[c] + pyr[c]
		TREpts	pep[c] + tre[e] --> pyr[c] + tre6p[c]
		PROt4	na1[e] + pro-L[e] --> na1[c] + pro-L[c]
		RMNt	h[e] + rmn[e] --> h[c] + rmn[c]
		TSULabc	atp[c] + h2o[c] + tsul[e] --> adp[c] + h[c] + pi[c] + tsul[c]
		SERt2r	h[e] + ser-L[e] <==> h[c] + ser-L[c]
		THMabc	atp[c] + h2o[c] + thm[e] --> adp[c] + h[c] + pi[c] + thm[c]
		SBTpts	pep[c] + sbt-D[e] --> pyr[c] + sbt6p[c]
		SERt4	na1[e] + ser-L[e] --> na1[c] + ser-L[c]
		THRt4	na1[e] + thr-L[e] --> na1[c] + thr-L[c]
		TAURabc	atp[c] + h2o[c] + taur[e] --> adp[c] + h[c] + pi[c] + taur[c]
		THRt2r	h[e] + thr-L[e] <==> h[c] + thr-L[c]
		TRPt2r	h[e] + trp-L[e] <==> h[c] + trp-L[c]
		Kt2r	h[e] + k[e] <==> h[c] + k[c]
		TYRt2r	h[e] + tyr-L[e] <==> h[c] + tyr-L[c]
		GLYC3Pabc	atp[c] + glyc3p[e] + h2o[c] --> adp[c] + glyc3p[c] + h[c] + pi[c]				-->			-->
		MAN6Pt6_2	man6p[e] + (2) pi[c] --> man6p[c] + (2) pi[e]
		G6Pt6_2	g6p[e] + (2) pi[c] --> g6p[c] + (2) pi[e]
		FUCPt6_2	fuc1p-L[e] + (2) pi[c] --> fuc1p-L[c] + (2) pi[e]
		XTSNt2r	h[e] + xtsn[e] <==> h[c] + xtsn[c]
		INSt2r	h[e] + ins[e] <==> h[c] + ins[c]
		ADNt2r	adn[e] + h[e] <==> adn[c] + h[c]
		CYTDt2r	cytd[e] + h[e] <==> cytd[c] + h[c]
		THMDt2r	h[e] + thymd[e] <==> h[c] + thymd[c]
		URIt2r	h[e] + uri[e] <==> h[c] + uri[c]
		XYLt2	h[e] + xyl-D[e] --> h[c] + xyl-D[c]
		XYLabc	atp[c] + h2o[c] + xyl-D[e] --> adp[c] + h[c] + pi[c] + xyl-D[c]			-->				-->
		CHLt2r	chol[e] + h[e] <==> chol[c] + h[c]
		ADEt2r	ade[e] + h[e] <==> ade[c] + h[c]
		RIBabc	atp[c] + h2o[c] + rib-D[e] --> adp[c] + h[c] + pi[c] + rib-D[c]
		PSCVT	[c]pep + skm5p <==> 3psme + pi
		DHQS	[c]2dda7p --> 3dhq + pi	-->						-->
		CHORS	[c]3psme --> chor + pi
		DHQD	[c]3dhq <==> 3dhsk + h2o	<=>						<=>
		SHK3Dr	[c]3dhsk + h + nadph <==> nadp + skm	<=>						<=>
		DDPA	[c]e4p + h2o + pep --> 2dda7p + pi	<=>						<=>
		SHKK	[c]atp + skm --> adp + h + skm5p
		PPNDH	[c]h + pphn --> co2tot + phpyr
		CHORM	[c]chor --> pphn
		TRPAS2	[c]h2o + trp-L <==> indole + nh4 + pyr	<=>						<=>
		TRPS2	[c]indole + ser-L --> h2o + trp-L	-->						-->
		TRPS3	[c]3ig3p --> g3p + indole
		TRPS1	[c]3ig3p + ser-L --> g3p + h2o + trp-L
		PRAIi	[c]pran --> 2cpr5p
		IGPS	[c]2cpr5p + h --> 3ig3p + co2tot
		ANS	[c]chor + gln-L --> anth + glu-L + h + pyr
		ANPRT	[c]anth + prpp --> ppi + pran
		PPND	[c]nad + pphn + h2o --> 34hpp + co2tot + nadh
		TYRTA	[c]akg + tyr-L <==> 34hpp + glu-L
		PHETA1	[c]akg + phe-L <==> glu-L + phpyr
		BETALDHx	[c]betald + h2o + nad --> glyb + (2) h + nadh
		BETALDHy	[c]betald + h2o + nadp --> glyb + (2) h + nadph
		HCO3E	[c]co2tot <==> h + hco3
		CYANST	[c]cyan + tsul --> h + so3 + tcynt
		CAT	[c](2) h2o2 --> (2) h2o + o2	-->						-->
		SELNPS	[c]atp + h2o + seln --> amp + pi + selnp
		SPODM	[c](2) h + (2) o2- --> h2o2 + o2
		ACONMT	[c]acon-T + amet --> aconm + ahcys
		THRD_L	[c]thr-L --> 2obut + nh4
		ACHBS	[c]2obut + h + pyr + h2o --> 2ahbut + co2tot
		ACLS	[c]h + (2) pyr + h2o --> alac-S + co2tot
		KARA2i	[c]2ahbut + h + nadph --> 23dhmp + nadp
		KARA1i	[c]alac-S + h + nadph --> 23dhmb + nadp
		DHAD2	[c]23dhmp --> 3mop + h2o
		DHAD1	[c]23dhmb --> 3mob + h2o
		ILETA	[c]akg + ile-L <==> 3mop + glu-L
		VALTA	[c]akg + val-L <==> 3mob + glu-L
		LEUTAi	[c]4mop + glu-L --> akg + leu-L	<=>						<=>
		IPPS	[c]3mob + accoa + h2o --> 3c3hmp + coa + h
		IPMD	[c]3c2hmp + nad --> 3c4mop + h + nadh
		OMCDC	[c]3c4mop + h + h2o --> 4mop + co2tot
		IPPMIa	[c]3c2hmp <==> 2ippm + h2o
		IPPMIb	[c]2ippm + h2o <==> 3c3hmp
		number of assignments		43		42	21	24		130

## Sheet: electron acceptor assignments 
					consideration of final electron acceptors		thermodynamic facts		topology and thermodynamically heuristic rules				summarized
			reaction	reaction equation with original reaction directions					pair cycles	remaining energy producing cycles	bypasses
			ALATA_L	[c]akg + ala-L <==> glu-L + pyr			0						0
			ALAR	[c]ala-L <==> ala-D
			ASNN	[c]asn-L + h2o --> asp-L + nh4			1						1
			ASNS2	[c]asp-L + atp + nh4 --> amp + asn-L + h + ppi			0		1				1
			ASNS1	[c]asp-L + atp + gln-L + h2o --> amp + asn-L + glu-L + h + ppi			0						0
			ASPT	[c]asp-L --> fum + nh4			0						0
			ASPTA	[c]akg + asp-L <==> glu-L + oaa			0						0
			VPAMT	[c]3mob + ala-L --> pyr + val-L
			DAAD	[c]ala-D + fad + h2o --> fadh2 + nh4 + pyr
			FFSD	[c]h2o + suc6p --> fru + g6p
			A5PISO	[c]ru5p-D <==> ara5p			0						0
			MME	[c]mmcoa-R <==> mmcoa-S			0						0
			MICITD	[c]2mcacn + h2o --> micit
			ALCD19	[c]glyald + h + nadh <==> glyc + nad			0						0
			TGBPA	[c]tagdp-D <==> dhap + g3p
			LCAD	[c]h2o + lald-L + nad <==> (2) h + lac-L + nadh
			ALDD2x	[c]acald + h2o + nad --> ac + (2) h + nadh			1						1
			ARAI	[c]arab-L <==> rbl-L			0						0
			RBK_L1	[c]atp + rbl-L --> adp + h + ru5p-L			0						0
			RBP4E	[c]ru5p-L <==> xu5p-D
			ACACCT	[c]acac + accoa --> aacoa + ac			0						0
			BUTCT	[c]accoa + but --> ac + btcoa
			AB6PGH	[c]arbt6p + h2o --> g6p + hqn
			PMANM	[c]man1p <==> man6p			0						0
			PPM2	[c]2dr1p <==> 2dr5p			0						0
			PPM	[c]r1p <==> r5p			0						0
			DRPA	[c]2dr5p --> acald + g3p			0						0
			GALCTND	[c]galctn-D --> 2dh3dgal + h2o
			DDPGALA	[c]2dh3dgal6p <==> g3p + pyr
			DDGALK	[c]2dh3dgal + atp --> 2dh3dgal6p + adp + h
			DHAPT	[c]dha + pep --> dhap + pyr			1						1
			FAO4	[c]btcoa + fad + h2o + nad --> aacoa + fadh2 + h + nadh
			ALDD19x	[c]h2o + nad + pacald --> (2) h + nadh + pac
			FRUK	[c]atp + f1p --> adp + fdp + h						1			1
			FCLPA	[c]fc1p <==> dhap + lald-L
			FCI	[c]fuc-L <==> fcl-L
			FCLK	[c]atp + fcl-L --> adp + fc1p + h
			LCAR	[c]h + lald-L + nadh <==> 12ppd-S + nad
			UDPG4E	[c]udpg <==> udpgal
			GALKr	[c]atp + gal <==> adp + gal1p + h			0						0
			UGLT	[c]gal1p + udpg <==> g1p + udpgal
			GALU	[c]g1p + h + utp <==> ppi + udpg						1			1
			GALCTD	[c]galct-D --> 5dh4dglc + h2o
			GLTPD	[c]galt1p + nad <==> h + nadh + tag6p-D
			GLYCTO2	[c]glyclt + q8 --> glx + q8h2	1		0						1
			GLYCTO3	[c]glyclt + mqn8 --> glx + mql8	1		0						1
			GLYCTO4	[c]2dmmq8 + glyclt --> 2dmmql8 + glx	1		0						1
			GLYCDx	[c]glyc + nad --> dha + h + nadh			0						0
			GLYK	[c]atp + glyc --> adp + glyc3p + h			0			1			0
			PGLYCP	[c]2pglyc + h2o --> glyclt + pi
			G3PD2	[c]glyc3p + nadp <==> dhap + h + nadph			0						0
			GLCRAL	[c]5dh4dglc --> 2h3oppan + pyr
			DHPPD	[c]cechddd + nad --> dhpppn + h + nadh
			DHCIND	[c]cenchddd + nad --> dhcinnm + h + nadh
			PPPNDO	[c]h + nadh + o2 + pppn --> cechddd + nad
			CINNDO	[c]cinnm + h + nadh + o2 --> cenchddd + nad
			HPYRI	[c]hpyr <==> 2h3oppan
			IDOND	[c]5dglcn + h + nadh <==> idon-L + nad
			IDOND2	[c]5dglcn + h + nadph --> idon-L + nadp
			GNK	[c]atp + glcn --> 6pgc + adp + h
			5DGLCNR	[c]5dglcn + h + nadph <==> glcn + nadp
			DDGLK	[c]2ddglcn + atp --> 2ddg6p + adp + h
			LACZ	[c]h2o + lcts --> gal + glc-D			1						1
			MLTP1	[c]maltpt + pi <==> g1p + maltttr
			MLTP2	[c]malthx + pi <==> g1p + maltpt
			MLTP3	[c]malthp + pi <==> g1p + malthx
			AMALT1	[c]malt + malttr --> glc-D + maltttr
			AMALT2	[c]malt + maltttr --> glc-D + maltpt
			AMALT3	[c]malt + maltpt --> glc-D + malthx
			AMALT4	[c]malt + malthx --> glc-D + malthp
			MLTG1	[c]h2o + malttr --> glc-D + malt
			MLTG2	[c]h2o + maltttr --> glc-D + malttr
			MLTG3	[c]h2o + maltpt --> glc-D + maltttr
			MLTG4	[c]h2o + malthx --> glc-D + maltpt
			MLTG5	[c]h2o + malthp --> glc-D + malthx
			MAN6PI	[c]man6p <==> f6p			0						0
			GALS3	[c]h2o + melib --> gal + glc-D
			3HCINNMH	[c]3hcinnm + h + nadh + o2 --> dhcinnm + h2o + nad
			3HPPPNH	[c]3hpppn + h + nadh + o2 --> dhpppn + h2o + nad
			DHCINDO	[c]dhcinnm + o2 --> hkntd
			HPPPNDO	[c]dhpppn + o2 --> hkndd
			HKNDDH	[c]h2o + hkndd --> (2) h + op4en + succ
			HKNTDH	[c]h2o + hkntd --> fum + (2) h + op4en
			OP4ENH	[c]h2o + op4en --> 4h2opntn
			HOPNTAL	[c]4h2opntn --> acald + pyr
			ACALDi	[c]acald + coa + nad --> accoa + h + nadh			0						0
			M1PD	[c]mnl1p + nad <==> f6p + h + nadh			0						0
			AGDC	[c]acgam6p + h2o --> ac + gam6p
			G6PDA	[c]gam6p + h2o --> f6p + nh4
			ACNML	[c]acnam --> acmana + pyr
			TRE6PS	[c]g6p + udpg --> h + tre6p + udp
			TRE6PP	[c]h2o + tre6p --> pi + tre
			PACCOAL	[c]atp + coa + pac --> amp + phaccoa + ppi
			PFK_2	[c]atp + tag6p-D --> adp + h + tagdp-D
			PGMT	[c]g1p <==> g6p			0						0
			MCITL2	[c]micit <==> pyr + succ
			MCITS	[c]h2o + oaa + ppcoa --> 2mcit + coa + h
			MCITD	[c]2mcit --> 2mcacn + h2o
			ACCOAL	[c]atp + coa + ppa --> adp + pi + ppcoa
			PTA2	[c]pi + ppcoa --> coa + ppap
			RBK	[c]atp + rib-D --> adp + h + r5p			0						0
			RMI	[c]rmn <==> rml
			RMK	[c]atp + rml --> adp + h + rml1p
			RMPA	[c]rml1p <==> dhap + lald-L
			MMM2	[c]succoa --> mmcoa-R			0						0
			KG6PDC	[c]3dgulnp + h + h2o --> co2tot + xu5p-L
			X5PL3E	[c]xu5p-L --> ru5p-L			0						0
			SBTPD	[c]nad + sbt6p <==> f6p + h + nadh			0						0
			TAUDO	[c]akg + o2 + taur + h2o --> aacald + co2tot + h + so3 + succ
			PPAKr	[c]adp + ppap <==> atp + ppa
			OBTFL	[c]2obut + coa --> for + ppcoa							1		1
			TREHe	[e]h2o + tre --> (2) glc-D
			TRE6PH	[c]h2o + tre6p --> g6p + glc-D
			TREH	[c]h2o + tre --> (2) glc-D			1						1
			TARTD	[c]tartr-L --> h2o + oaa
			PEAMNO	[c]h2o + o2 + peamn --> h2o2 + nh4 + pacald
			ALTRH	[c]altrn --> 2ddglcn + h2o
			TAGURr	[c]altrn + nad <==> h + nadh + tagur
			GUI1	[c]glcur <==> fruur
			GUI2	[c]galur <==> tagur
			MNNH	[c]mana --> 2ddglcn + h2o
			MANAO	[c]mana + nad <==> fruur + h + nadh
			XYLI2i	[c]fru --> glc-D			0						0
			XYLI1	[c]xyl-D <==> xylu-D			0						0
			XYLK	[c]atp + xylu-D --> adp + h + xu5p-D
			DKGLCNR1	[c]25dkglcn + h + nadph --> 2dhguln + nadp
			HPYRRx	[c]h + hpyr + nadh --> glyc-R + nad			0						0
			HPYRRy	[c]h + hpyr + nadph --> glyc-R + nadp			0						0
			GLCRD	[c]glcr --> 5dh4dglc + h2o
			MMCD	[c]h + mmcoa-S + h2o --> co2tot + ppcoa			1						1
			PPCSCT	[c]ppcoa + succ --> ppa + succoa
			DKGLCNR2y	[c]25dkglcn + h + nadph --> 5dglcn + nadp
			2DGLCNRx	[c]2dhglcn + h + nadh --> glcn + nad
			2DGLCNRy	[c]2dhglcn + h + nadph --> glcn + nadp
			DKGLCNR2x	[c]25dkglcn + h + nadh --> 5dglcn + nad
			2DGULRx	[c]2dhguln + h + nadh --> idon-L + nad
			2DGULRy	[c]2dhguln + h + nadph --> idon-L + nadp
			DOGULNR	[c]23doguln + h + nadh --> 3dhguln + nad
			ICL	[c]icit --> glx + succ			0						0
			MALS	[c]accoa + glx + h2o --> coa + h + mal-L			1						1
			ME2	[c]mal-L + nadp + h2o --> co2tot + nadph + pyr			0						0
			PPCK	[c]atp + oaa + h2o --> adp + co2tot + pep			0						0
			PPA	[c]h2o + ppi --> h + (2) pi			1						1
			PPC	[c]co2tot + pep --> h + oaa + pi			1						1
			ME1	[c]mal-L + nad + h2o --> co2tot + nadh + pyr			0						0
			MDRPD	[c]5mdru1p --> dkmpp + h2o
			DKMPPD2	[c]dkmpp + (3) h2o --> 2kmb + for + (6) h + pi
			PTRCTA	[c]akg + ptrc --> 4abutn + glu-L
			SSALx	[c]h2o + nad + sucsal --> (2) h + nadh + succ
			ABUTD	[c]4abutn + h2o + nad --> 4abut + (2) h + nadh
			MTRK	[c]5mtr + atp --> 5mdr1p + adp + h
			MTRI	[c]5mdr1p <==> 5mdru1p
			DKMPPD	[c]dkmpp + h2o + o2 --> 2kmb + for + (2) h + pi
			G5SADs	[c]glu5sa --> 1pyr5c + h + h2o
			UNK3	[c]2kmb + glu-L --> akg + met-L
			ACGS	[c]accoa + glu-L --> acglu + coa + h
			ACGK	[c]acglu + atp --> acg5p + adp						1			1
			AGPR	[c]acg5sa + nadp + pi <==> acg5p + h + nadph
			ACOTA	[c]acorn + akg <==> acg5sa + glu-L
			NACODA	[c]acg5sa + h2o --> ac + glu5sa
			ACODA	[c]acorn + h2o --> ac + orn
			ARGSS	[c]asp-L + atp + citr-L --> amp + argsuc + h + ppi
			ARGSL	[c]argsuc <==> arg-L + fum
			OCBT	[c]cbp + orn <==> citr-L + h + pi
			AST	[c]arg-L + succoa --> coa + h + sucarg
			SOTA	[c]akg + sucorn --> glu-L + sucgsa
			SADH	[c](2) h + (3) h2o + sucarg --> co2tot + (2) nh4 + sucorn						1			1
			SGSAD	[c]h2o + nad + sucgsa --> (2) h + nadh + sucglu
			SGDS	[c]h2o + sucglu --> glu-L + succ
			CBPS	[c](2) atp + gln-L + h2o + hco3 --> (2) adp + cbp + glu-L + (2) h + pi
			SSALy	[c]h2o + nadp + sucsal --> (2) h + nadph + succ
			ABTA	[c]4abut + akg --> glu-L + sucsal
			GSPMDA	[c]gtspmd + h2o --> gthrd + spmd
			GSPMDS	[c]atp + gthrd + spmd --> adp + gtspmd + h + pi					1				1
			MTAN	[c]5mta + h2o --> 5mtr + ade
			G5SD	[c]glu5p + h + nadph --> glu5sa + nadp + pi
			GLU5K	[c]atp + glu-L --> adp + glu5p							1		1
			P5CR	[c]1pyr5c + (2) h + nadph --> nadp + pro-L
			P5CD	[c]1pyr5c + (2) h2o + nad --> glu-L + h + nadh
			PROD2	[c]fad + pro-L --> 1pyr5c + fadh2 + h
			ARGDC	[c]arg-L + h + h2o --> agm + co2tot
			AGMT	[c]agm + h2o --> ptrc + urea
			ORNDC	[c]h + orn + h2o --> co2tot + ptrc						1			1
			ADMDCr	[c]amet + h + h2o <==> ametam + co2tot
			SPMS	[c]ametam + ptrc --> 5mta + h + spmd
			SPMDAT1	[c]accoa + spmd --> N1aspmd + coa + h
			SPMDAT2	[c]accoa + spmd --> coa + h + n8aspmd
			ORNTA	[c]akg + orn --> glu-L + glu5sa
			PPTGS	[c]uaagmda --> h + peptido_EC + udcpdp
			UDCPDP	[c]h2o + udcpdp --> h + pi + udcpp
			KDOPP	[c]h2o + kdo8p --> kdo + pi
			PEPT_EC	[c]cmp + h + (0.02) pe_EC <==> (0.02) 12dgr_EC + cdpea
			PAPA_EC	[c]h2o + (0.02) pa_EC --> (0.02) 12dgr_EC + pi
			ECAP_EC	[c]unagamuf --> eca_EC + h + udcpdp
			AACPS1	[c]ACP + atp + ttdca --> amp + myrsACP + ppi						1			1
			AACPS2	[c]ACP + atp + ttdcea --> amp + ppi + tdeACP						1			1
			AACPS3	[c]ACP + atp + hdca --> amp + palmACP + ppi						1			1
			AACPS4	[c]ACP + atp + hdcea --> amp + hdeACP + ppi						1			1
			AACPS5	[c]ACP + atp + ocdcea --> amp + octeACP + ppi						1			1
			ALAALAr	[c](2) ala-D + atp <==> adp + alaala + h + pi
			DAGK_EC	[c](0.02) 12dgr_EC + atp --> adp + h + (0.02) pa_EC					1				1
			ETHAAL	[c]etha --> acald + nh4
			GDMANE	[c]gdpddman --> gdpofuc
			GOFUCR	[c]gdpofuc + h + nadph --> gdpfuc + nadp
			UDPGALM	[c]udpgal --> udpgalfur
			GF6PTA	[c]f6p + gln-L --> gam6p + glu-L
			UAGDP	[c]acgam1p + h + utp --> ppi + uacgam
			G1PACT	[c]accoa + gam1p --> acgam1p + coa + h
			GPDDA1	[c]g3pc + h2o --> chol + glyc3p + h
			GPDDA2	[c]g3pe + h2o --> etha + glyc3p + h
			GPDDA3	[c]g3ps + h2o --> glyc3p + h + ser-L
			GPDDA4	[c]g3pg + h2o --> glyc + glyc3p + h
			GPDDA5	[c]g3pi + h2o --> glyc3p + h + inost
			GMAND	[c]gdpmann --> gdpddman + h2o
			S7PI	[c]s7p --> gmhep7p
			GMHEPPA	[c]gmhep17bp + h2o --> gmhep1p + pi
			KDOPS	[c]ara5p + h2o + pep --> kdo8p + pi
			KDOCT2	[c]ctp + kdo --> ckdo + ppi
			MOAT	[c]ckdo + lipidA --> cmp + h + kdolipid4
			MOAT2	[c]ckdo + kdolipid4 --> cmp + h + kdo2lipid4
			UAGAAT	[c]3hmrsACP + uacgam <==> ACP + u3aga
			LPADSS	[c]lipidX + u23ga --> h + lipidAds + udp
			UHGADA	[c]h2o + u3aga --> ac + u3hga
			U23GAAT	[c]3hmrsACP + u3hga --> ACP + h + u23ga
			TDSK	[c]atp + lipidAds --> adp + h + lipidA
			EDTXS1	[c]ddcaACP + kdo2lipid4 --> ACP + kdo2lipid4L
			EDTXS3	[c]hdeACP + kdo2lipid4 --> ACP + kdo2lipid4p
			MAN1PT2	[c]gdp + h + man1p --> gdpmann + pi
			PAPPT3	[c]udcpp + ugmda --> uagmda + ump
			PGAMT	[c]gam1p <==> gam6p
			EDTXS4	[c]kdo2lipid4p + myrsACP --> ACP + lipa_cold
			EDTXS2	[c]kdo2lipid4L + myrsACP --> ACP + lipa
			UAGCVT	[c]pep + uacgam --> pi + uaccg
			UAPGR	[c]h + nadph + uaccg --> nadp + uamr
			UAMAS	[c]ala-L + atp + uamr --> adp + h + pi + uama
			UAMAGS	[c]atp + glu-D + uama --> adp + h + pi + uamag
			UAAGDS	[c]26dap-M + atp + uamag --> adp + h + pi + ugmd
			UGMDDS	[c]alaala + atp + ugmd --> adp + h + pi + ugmda
			UAGPT3	[c]uacgam + uagmda --> h + uaagmda + udp
			GLUR	[c]glu-D <==> glu-L
			PLIPA3	[c]h2o + (0.02) pc_EC --> (0.02) agpc_EC + h + (0.36) hdca + (0.07) hdcea + (0.5) ocdcea + (0.02) ttdca + (0.05) ttdcea
			PLIPA1	[c]h2o + (0.02) pg_EC --> (0.02) agpg_EC + h + (0.36) hdca + (0.07) hdcea + (0.5) ocdcea + (0.02) ttdca + (0.05) ttdcea
			PLIPA2	[c]h2o + (0.02) pe_EC --> (0.02) agpe_EC + h + (0.36) hdca + (0.07) hdcea + (0.5) ocdcea + (0.02) ttdca + (0.05) ttdcea
			LPLIPA1	[c](0.02) agpg_EC + h2o --> g3pg + h + (0.36) hdca + (0.07) hdcea + (0.5) ocdcea + (0.02) ttdca + (0.05) ttdcea
			LPLIPA2	[c](0.02) agpe_EC + h2o --> g3pe + h + (0.36) hdca + (0.07) hdcea + (0.5) ocdcea + (0.02) ttdca + (0.05) ttdcea
			LPLIPA3	[c](0.02) agpc_EC + h2o --> g3pc + h + (0.36) hdca + (0.07) hdcea + (0.5) ocdcea + (0.02) ttdca + (0.05) ttdcea
			LPLIPA4	[c](0.02) agpe_EC + (0.02) pg_EC --> (0.02) apg_EC + g3pe
			LPLIPA5	[c](0.02) agpc_EC + (0.02) pg_EC --> (0.02) apg_EC + g3pc
			LPLIPA6	[c](0.02) agpg_EC + (0.02) pg_EC --> (0.02) apg_EC + g3pg
			AGMHE	[c]adphep-D,D --> adphep-L,D
			GMHEPAT	[c]atp + gmhep1p + h --> adphep-D,D + ppi
			GMHEPK	[c]atp + gmhep7p --> adp + gmhep17bp + h
			LPSSYN_EC	[c](3) adphep-L,D + (2) cdpea + (3) ckdo + lipa + (2) udpg --> (3) adp + (2) cdp + (3) cmp + (10) h + lps_EC + (2) udp
			G1PTT	[c]dttp + g1p + h --> dtdpglu + ppi
			TDPGDH	[c]dtdpglu --> dtdp4d6dg + h2o
			TDPDRE	[c]dtdp4d6dg --> dtdp4d6dm
			TDPDRR	[c]dtdp4d6dm + h + nadph --> dtdprmn + nadp
			MI1PP	[c]h2o + mi1p-D --> inost + pi
			UDPGD	[c]h2o + (2) nad + udpg --> (3) h + (2) nadh + udpglcur
			USHD	[c]h2o + u23ga --> (2) h + lipidX + ump
			ACGAMT	[c]uacgam + udcpp --> ump + unaga
			UAG2Ei	[c]uacgam --> uacmam
			UACMAMO	[c]h2o + (2) nad + uacmam --> (3) h + (2) nadh + uacmamu
			TDPADGAT	[c]accoa + dtdp4addg --> coa + dtdp4aaddg + h
			TDPAGTA	[c]dtdp4d6dg + glu-L --> akg + dtdp4addg
			AADDGT	[c]dtdp4aaddg + unagamu --> dtdp + h + unagamuf
			ACMAMUT	[c]uacmamu + unaga --> h + udp + unagamu
			ACONT	[c]cit <==> icit			0						0
			CITL	[c]cit --> ac + oaa			0						0
			FRD2	[c]fum + mql8 --> mqn8 + succ	1		0						1
			FRD3	[c]2dmmql8 + fum --> 2dmmq8 + succ	1		0						1
			FUM	[c]fum + h2o <==> mal-L			0						0
			CS	[c]accoa + h2o + oaa --> cit + coa + h			1						1
			ICDHyr	[c]icit + nadp + h2o <==> akg + co2tot + nadph			0			1			0
			TEST_AKGDH	[c]akg + coa + nad + h2o --> co2tot + nadh + succoa			0						0
			MDH	[c]mal-L + nad <==> h + nadh + oaa			0						0
			MDH2	[c]mal-L + q8 --> oaa + q8h2	1		0						1
			MDH3	[c]mal-L + mqn8 --> mql8 + oaa	1		0						1
			SUCD1i	[c]fad + succ --> fadh2 + fum			0						0
			SUCOAS	[c]atp + coa + succ <==> adp + pi + succoa			0						0
			PMDPHT	[c]5aprbu + h2o --> 4r5au + pi
			DNMPPA	[c]dhpmp + h2o --> dhnpt + pi
			NADPPPS	[c]h2o + nadp --> nad + pi			1						1
			NMNN	[c]h2o + nmn --> h + ncam + r5p
			NADDPe	[e]h2o + nad --> amp + (2) h + nmn
			PPCDC	[c]4ppcys + h +h2o --> co2tot + pan4p
			DPCOAK	[c]atp + dpcoa --> adp + coa + h
			HYPOE	[c]h2o + pyam5p --> pi + pydam
			PYDXPP	[c]h2o + pydx5p --> pi + pydx
			PDXPP	[c]h2o + pdx5p --> pi + pydxn
			NMNDA	[c]h2o + nmn --> nh4 + nicrnt
			TMKr	[c]atp + thm <==> adp + h + thmmp
			PPNCL2	[c]4ppan + ctp + cys-L --> 4ppcys + cmp + h + ppi
			ACPS1	[c]apoACP + coa --> ACP + h + pap
			AMAOTr	[c]8aonn + amet <==> amob + dann
			BTS2	[c]cys-L + dtbt <==> ala-L + btn + (2) h
			DBTSr	[c]atp + co2tot + dann <==> adp + dtbt + (3) h + pi + h2o
			AOXSr	[c]ala-L + h + pmcoa + h2o <==> 8aonn + co2tot + coa
			BSORx	[c]btnso + h + nadh --> btn + h2o + nad
			BSORy	[c]btnso + h + nadph --> btn + h2o + nadp
			CBIAT	[c]atp + cbi + h2o <==> adocbi + pi + ppi
			CBLAT	[c]atp + cbl1 + h2o <==> adocbl + pi + ppi
			PNTK	[c]atp + pnto-R --> 4ppan + adp + h
			PTPATi	[c]atp + h + pan4p --> dpcoa + ppi
			ADOCBLS	[c]agdpcbi + rdmbzi --> adocbl + gmp + h
			NNDMBRT	[c]dmbzid + nicrnt --> 5prdmbz + h + nac
			ADOCBIK	[c]adocbi + atp --> adocbip + adp + h
			ACBIPGT	[c]adocbip + gtp + h --> agdpcbi + ppi
			HEMEOS	[c]frdp + h2o + pheme --> hemeO + ppi
			SHCHD2	[c]nad + shcl --> h + nadh + srch
			SHCHF	[c]fe2 + srch --> (3) h + sheme
			DXPRIi	[c]dxyl5p + h + nadph --> 2me4p + nadp
			DXPS	[c]g3p + h + pyr + h2o --> co2tot + dxyl5p
			DHBD	[c]23ddhb + nad <==> 23dhb + h + nadh
			ICHORT	[c]h2o + ichor --> 23ddhb + pyr
			ENTCS	[c](3) 23dhba + (3) seramp --> (6) amp + enter + (6) h
			DHBSr	[c]23dhb + atp <==> 23dhba + ppi
			SERASr	[c]atp + h + ser-L <==> ppi + seramp
			E4PD	[c]e4p + h2o + nad <==> 4per + (2) h + nadh
			DHFR	[c]dhf + h + nadph <==> nadp + thf
			DHNPA2	[c]dhnpt --> 6hmhpt + gcald
			DHFS	[c]atp + dhpt + glu-L --> adp + dhf + pi
			GTPCI	[c]gtp + h2o --> ahdt + for
			HPPK2	[c]6hmhpt + atp --> 6hmhptpp + amp + h
			DHPS2	[c]4abz + 6hmhptpp --> dhpt + h + ppi
			MECDPDH	[c]2mecdp + h --> h2mb4p + h2o
			GLUTRS	[c]atp + glu-L + trnaglu --> amp + glutrna + ppi
			ALATA_D2	[c]ala-D + pydx5p --> pyam5p + pyr
			ALATA_L2	[c]ala-L + pydx5p --> pyam5p + pyr
			GTHOr	[c]gthox + h + nadph <==> (2) gthrd + nadp			0						0
			GLUCYS	[c]atp + cys-L + glu-L --> adp + glucys + h + pi
			GTHS	[c]atp + glucys + gly --> adp + gthrd + h + pi
			GLUTRR	[c]glutrna + h + nadph --> glu1sa + nadp + trnaglu
			PPBNGS	[c](2) 5aop --> h + (2) h2o + ppbng
			HMBS	[c]h2o + (4) ppbng --> hmbil + (4) nh4
			UPP3S	[c]hmbil --> h2o + uppg3
			UPPDC1	[c](4) h + uppg3 + (4) h2o --> (4) co2tot + cpppg3
			CPPPGO	[c]cpppg3 + (2) h + o2 --> (2) co2tot + pppg9
			PPPGO	[c](1.5) o2 + pppg9 --> (3) h2o + ppp9
			FCLT	[c]fe2 + ppp9 --> (2) h + pheme
			G1SATi	[c]glu1sa --> 5aop
			UPP3MT	[c](2) amet + uppg3 --> (2) ahcys + h + shcl
			IPDDIi	[c]ipdp --> dmpp
			DMATT	[c]dmpp + ipdp --> grdp + ppi
			GRTT	[c]grdp + ipdp --> frdp + ppi
			OCTDPS	[c]frdp + (5) ipdp --> octdp + (5) ppi
			MEPCT	[c]2me4p + ctp + h --> 4c2me + ppi
			CDPMEK	[c]4c2me + atp --> 2p4c2me + adp + h
			MECDPS	[c]2p4c2me --> 2mecdp + cmp
			NADDP	[c]h2o + nad --> amp + (2) h + nmn
			DMPPS	[c]h + h2mb4p + nadh --> dmpp + h2o + nad
			IPDPS	[c]h + h2mb4p + nadh --> h2o + ipdp + nad
			DHNAOT	[c]dhna + octdp + h2o --> 2dmmq8 + co2tot + h + ppi
			NPHS	[c]sbzcoa --> coa + dhna
			SUCBZS	[c]2shchc --> h2o + sucbz
			OXGDC2	[c]akg + h + thmpp + h2o --> co2tot + ssaltpp
			SHCHCS2	[c]ichor + ssaltpp --> 2shchc + pyr + thmpp
			SUCBZL	[c]atp + coa + sucbz --> amp + ppi + sbzcoa
			ICHORSi	[c]chor --> ichor
			AMMQT8_2	[c]2dmmq8 + amet --> ahcys + h + mqn8
			QULNS	[c]dhap + iasp --> h + (2) h2o + pi + quln
			ASPO3	[c]asp-L + q8 --> iasp + q8h2	1								1
			ASPO4	[c]asp-L + mqn8 --> iasp + mql8	1								1
			ASPO5	[c]asp-L + fum --> iasp + succ
			ASPO6	[c]asp-L + o2 --> h2o2 + iasp
			NNDPR	[c](2) h + prpp + quln + h2o --> co2tot + nicrnt + ppi
			NNAT	[c]atp + h + nicrnt --> dnad + ppi						1			1
			NMNAT	[c]atp + h + nmn --> nad + ppi					1				1
			NADS1	[c]atp + dnad + nh4 --> amp + h + nad + ppi						1			1
			DNTPPA	[c]ahdt + h2o --> dhpmp + h + ppi
			ADCS	[c]chor + gln-L --> 4adcho + glu-L
			ADCL	[c]4adcho --> 4abz + h + pyr
			MOHMT	[c]3mob + h2o + mlthf --> 2dhp + thf
			PANTS	[c]ala-B + atp + pant-R --> amp + h + pnto-R + ppi
			ASP1DC	[c]asp-L + h + h2o --> ala-B + co2tot
			DPR	[c]2dhp + h + nadph --> nadp + pant-R
			PDX5PS	[c]dxyl5p + nad + phthr --> co2tot + h + h2o + nadh + pdx5p + pi
			PERD	[c]4per + nad <==> h + nadh + ohpb
			PDX5PO	[c]o2 + pdx5p <==> h2o2 + pydx5p
			PYAM5PO	[c]h2o + o2 + pyam5p --> h2o2 + nh4 + pydx5p
			PYDXNK	[c]atp + pydxn --> adp + h + pdx5p					1				1
			PYDAMK	[c]atp + pydam --> adp + h + pyam5p					1				1
			PYDXK	[c]atp + pydx --> adp + h + pydx5p					1				1
			RZ5PP	[c]5prdmbz + h2o --> pi + rdmbzi
			NNAM	[c]h2o + ncam --> nac + nh4
			NAMNPP	[c]atp + h2o + nac + prpp --> adp + nicrnt + pi + ppi						1			1
			GTPCII2	[c]gtp + (3) h2o --> 25drapp + for + (2) h + ppi							1		1
			DB4PS	[c]ru5p-D --> db4p + for + h							1		1
			APRAUR	[c]5apru + h + nadph --> 5aprbu + nadp
			DHPPDA2	[c]25drapp + h + h2o --> 5apru + nh4
			RBFSa	[c]4r5au + db4p --> dmlz + (2) h2o + pi
			RBFK	[c]atp + ribflv --> adp + fmn + h
			FMNAT	[c]atp + fmn + h --> fad + ppi
			RBFSb	[c](2) dmlz --> 4r5au + ribflv
			OHPBAT	[c]glu-L + ohpb <==> akg + phthr
			AMPMS	[c]air + h2o --> 4ampm + (2) for + (4) h
			PMPK	[c]4ampm + atp --> 2mahmp + adp
			HMPK1	[c]4ahmmp + atp --> 4ampm + adp + h
			TMPPP	[c]2mahmp + 4mpetz + h --> ppi + thmmp
			TMPKr	[c]atp + thmmp <==> adp + thmpp
			HETZK	[c]4mhetz + atp --> 4mpetz + adp + h
			THZPSN	[c]atp + cys-L + dxyl5p + tyr-L --> 4hba + 4mpetz + ala-L + amp + co2tot + h + ppi
			4HTHRS	[c]h2o + phthr --> 4hthr + pi
			HBZOPT	[c]4hbz + octdp --> 3ophb + ppi
			OPHHX	[c]2oph + (0.5) o2 --> 2ohph
			CHRPL	[c]chor --> 4hbz + pyr
			OPHBDC	[c]3ophb + h + h2o --> 2oph + co2tot
			OMBZLM	[c]2ombzl + amet --> 2ommbl + ahcys + h
			OMMBLHX	[c]2ommbl + (0.5) o2 --> 2omhmbl
			OHPHM	[c]2ohph + amet --> 2omph + ahcys + h
			DMQMT	[c]2omhmbl + amet --> ahcys + h + q8h2
			OMPHHX	[c]2omph + (0.5) o2 --> 2ombzl
			UDCPDPS	[c]frdp + (8) ipdp --> (8) ppi + udcpdp
			DXYLK	[c]atp + dxyl --> adp + dxyl5p + h
			NADK	[c]atp + nad --> adp + h + nadp			0						0
			BPNT	[c]h2o + pap --> amp + pi
			ADSK	[c]aps + atp --> adp + h + paps
			SADT2	[c]atp + gtp + h2o + so4 --> aps + gdp + pi + ppi			0						0
			SERAT	[c]accoa + ser-L <==> acser + coa
			PAPSR	[c]paps + trdrd --> (2) h + pap + so3 + trdox
			SULR	[c](3) h2o + h2s + (3) nadp <==> (5) h + (3) nadph + so3			-1						-1
			CYSS	[c]acser + h2s --> ac + cys-L + h
			TRPAS1	[c]cys-L + h2o --> h2s + nh4 + pyr			1						1
			GCALDD	[c]gcald + h2o + nad --> glyclt + (2) h + nadh
			MTHFC	[c]h2o + methf <==> 10fthf
			MTHFD	[c]mlthf + nadp <==> h + methf + nadph
			GLYCL	[c]gly + nad + thf + h2o --> co2tot + mlthf + nadh + nh4							1		1
			MTHFR2	[c]h + mlthf + nadh --> 5mthf + nad
			FTHFD	[c]10fthf + h2o --> for + h + thf							1		1
			GLUDC	[c]glu-L + h + h2o --> 4abut + co2tot							1		1
			GLUDy	[c]glu-L + h2o + nadp <==> akg + h + nadph + nh4			0						0
			GLNS	[c]atp + glu-L + nh4 --> adp + gln-L + h + pi			0						0
			GLUSy	[c]akg + gln-L + h + nadph --> (2) glu-L + nadp			0			1			0
			GLUN	[c]gln-L + h2o --> glu-L + nh4			1						1
			SERD_D	[c]ser-D --> nh4 + pyr
			GHMT2	[c]ser-L + thf --> gly + h2o + mlthf
			GLYATi	[c]2aobut + coa --> accoa + gly
			PGCD	[c]3pg + nad --> 3php + h + nadh			0						0
			PSP_L	[c]h2o + pser-L --> pi + ser-L			0						0
			PSERT	[c]3php + glu-L --> akg + pser-L			0						0
			SERD_L	[c]ser-L --> nh4 + pyr			1						1
			THRD	[c]nad + thr-L --> 2aobut + h + nadh
			PDH	[c]coa + nad + pyr + h2o --> accoa + co2tot + nadh			0						0
			G1PP	[c]g1p + h2o --> glc-D + pi			1						1
			ENO	[c]2pg <==> h2o + pep			0						0
			FBA	[c]fdp <==> dhap + g3p			0						0
			FBP	[c]fdp + h2o --> f6p + pi			0						0
			F6PA	[c]f6p <==> dha + g3p			0						0
			GAPD	[c]g3p + nad + pi <==> 13dpg + h + nadh			0						0
			GLCS1	[c]adpglc --> adp + glycogen + h
			GLGC	[c]atp + g1p + h --> adpglc + ppi						1			1
			GLCP	[c]glycogen + pi --> g1p
			HEX1	[c]atp + glc-D --> adp + g6p + h			0			1			0
			PGM	[c]2pg <==> 3pg			0						0
			PFK	[c]atp + f6p --> adp + fdp + h			0		1				1
			PGI	[c]g6p <==> f6p			0						0
			PGK	[c]3pg + atp <==> 13dpg + adp			0						0
			PPS	[c]atp + h2o + pyr --> amp + (2) h + pep + pi			0						0
			PYK	[c]adp + h + pep --> atp + pyr			0						0
			TPI	[c]dhap <==> g3p			0						0
			TRSAR	[c]2h3oppan + h + nadh --> glyc-R + nad
			GLXCL	[c](2) glx + h + h2o --> 2h3oppan + co2tot							1		1
			GLYCK	[c]atp + glyc-R --> 3pg + adp + h			0						0
			GLYCLTDy	[c]glx + h + nadph --> glyclt + nadp			0						0
			GLYCLTDx	[c]glx + h + nadh --> glyclt + nad			0						0
			PRMICIi	[c]prfp --> prlp
			IGPDH	[c]eig3p --> h2o + imacp
			HISTP	[c]h2o + hisp --> histd + pi
			HSTPT	[c]glu-L + imacp --> akg + hisp
			HISTD	[c]h2o + histd + (2) nad --> (3) h + his-L + (2) nadh
			IG3PS	[c]gln-L + prlp --> aicar + eig3p + glu-L + h
			ATPPRT	[c]atp + prpp --> ppi + prbatp
			PRATPP	[c]h2o + prbatp --> h + ppi + prbamp
			PRAMPC	[c]h2o + prbamp --> prfp
			PRPPS	[c]atp + r5p <==> amp + h + prpp			0			1			0
			ACCOACr	[c]accoa + atp + hco3 <==> adp + h + malcoa + pi
			ACACT1r	[c](2) accoa <==> aacoa + coa			0						0
			CDAPPA_EC	[c](0.02) cdpdag1 + h2o --> cmp + (2) h + (0.02) pa_EC
			DASYN_EC	[c]ctp + h + (0.02) pa_EC <==> (0.02) cdpdag1 + ppi					1				1
			CLPNS_EC	[c](0.04) pg_EC <==> (0.02) clpn_EC + glyc
			C140SN	[c]actACP + (17) h + (5) malACP + (12) nadph --> (5) ACP + (5) co2tot + h2o + myrsACP + (12) nadp							1		1
			C120SN	[c]actACP + (14) h + (4) malACP + (10) nadph --> (4) ACP + (4) co2tot + ddcaACP + h2o + (10) nadp
			MACPD	[c]h + malACP + h2o --> acACP + co2tot							1		1
			KAS14	[c]acACP + h + malACP + h2o --> ACP + actACP + co2tot							1		1
			MCOATA	[c]ACP + malcoa <==> coa + malACP
			C160SN	[c]actACP + (20) h + (6) malACP + (14) nadph --> (6) ACP + (6) co2tot + h2o + (14) nadp + palmACP							1		1
			KAS16	[c]ddcaACP + (2) h + malACP + nadph + h2o --> 3hmrsACP + ACP + co2tot + nadp
			C181SN	[c]actACP + (22) h + (7) malACP + (15) nadph --> (7) ACP + (7) co2tot + h2o + (15) nadp + octeACP
			C141SN	[c]actACP + (16) h + (5) malACP + (11) nadph --> (5) ACP + (5) co2tot + h2o + (11) nadp + tdeACP
			KAS15	[c]accoa + h + malACP + h2o --> actACP + co2tot + coa						1			1
			ACOATA	[c]ACP + accoa <==> acACP + coa
			C161SN	[c]actACP + (19) h + (6) malACP + (13) nadph --> (6) ACP + (6) co2tot + h2o + hdeACP + (13) nadp
			FAO2	[c]atp + (8) coa + (7) fad + (7) h2o + hdca + (7) nad --> (8) accoa + amp + (7) fadh2 + (7) h + (7) nadh + ppi
			FAO1	[c]atp + (7) coa + (6) fad + (6) h2o + (6) nad + ttdca --> (7) accoa + amp + (6) fadh2 + (6) h + (6) nadh + ppi
			FAO3	[c]atp + (9) coa + (8) fad + (8) h2o + (8) nad + ocdca --> (9) accoa + amp + (8) fadh2 + (8) h + (8) nadh + ppi
			PGPP_EC	[c]h2o + (0.02) pgp_EC --> (0.02) pg_EC + pi
			PGSA_EC	[c](0.02) cdpdag1 + glyc3p <==> cmp + h + (0.02) pgp_EC
			PASYN_EC	[c]glyc3p + (0.14) hdeACP + (0.04) myrsACP + octeACP + (0.72) palmACP + (0.1) tdeACP --> (2) ACP + (0.02) pa_EC
			PSD_EC	[c]h + (0.02) ps_EC + h2o --> co2tot + (0.02) pe_EC							1		1
			PSSA_EC	[c](0.02) cdpdag1 + ser-L <==> cmp + h + (0.02) ps_EC
			AHC	[c]ahcys + h2o <==> adn + hcys-L
			DHPTDC	[c]dhptd --> h2o + hmfurn
			RHCCE	[c]rhcys --> dhptd + hcys-L
			HSST	[c]hom-L + succoa --> coa + suchms
			SHSL1	[c]cys-L + suchms --> cyst-L + h + succ
			CYSTL	[c]cyst-L + h2o --> hcys-L + nh4 + pyr
			METS	[c]5mthf + hcys-L --> met-L + thf
			METAT	[c]atp + h2o + met-L --> amet + pi + ppi
			AHCYSNS	[c]ahcys + h2o --> ade + rhcys
			LGTHL	[c]gthrd + mthgxl --> lgt-S
			GLYOX	[c]h2o + lgt-S --> gthrd + h + lac-D
			MGSA	[c]dhap --> mthgxl + pi
			UGLYCH	[c](2) h + (2) h2o + urdglyc --> co2tot + glx + (2) nh4
			ALLTN	[c]alltn + h2o --> alltt + h
			ALLTAH	[c]alltt + h2o --> urdglyc + urea
			CYNTAH	[c]cynt + (3) h + hco3 + (2) h2o --> (2) co2tot + nh4
			CMPN	[c]cmp + h2o --> csn + r5p
			ADA	[c]adn + h + h2o --> ins + nh4			1						1
			DADA	[c]dad-2 + h + h2o --> din + nh4
			ADNK1	[c]adn + atp --> adp + amp + h			0		1				1
			ADK1	[c]amp + atp <==> (2) adp			0						0
			DADK	[c]atp + damp <==> adp + dadp			0						0
			ADK4	[c]amp + itp <==> adp + idp			0						0
			ADK3	[c]amp + gtp <==> adp + gdp			0						0
			AMPN	[c]amp + h2o --> ade + r5p			0						0
			AP4AH	[c]ap4a + h2o --> (2) adp + (2) h
			GP4GH	[c]gp4g + h2o --> (2) gdp + (2) h
			AP5AH	[c]ap5a + h2o --> adp + atp + (2) h
			ADPT	[c]ade + prpp --> amp + ppi			0						0
			CYTD	[c]cytd + h + h2o --> nh4 + uri
			DCYTD	[c]dcyt + h + h2o --> duri + nh4
			CYTK2	[c]atp + dcmp <==> adp + dcdp
			CYTK1	[c]atp + cmp <==> adp + cdp
			UMPK	[c]atp + ump <==> adp + udp
			CSND	[c]csn + h + h2o --> nh4 + ura
			ADNCYC	[c]atp --> camp + ppi			0						0
			DCTPD	[c]dctp + h + h2o --> dutp + nh4
			TMDPP	[c]pi + thymd <==> 2dr1p + thym
			DURIPP	[c]duri + pi <==> 2dr1p + ura
			NTPTP1	[c]dgtp + h2o --> dgsn + pppi
			NTPTP2	[c]gtp + h2o --> gsn + pppi					1				1
			DUTPDP	[c]dutp + h2o --> dump + h + ppi
			GK1	[c]atp + gmp <==> adp + gdp
			DGK1	[c]atp + dgmp <==> adp + dgdp
			XPPT	[c]prpp + xan --> ppi + xmp			0						0
			HXPRT	[c]hxan + prpp --> imp + ppi			0						0
			GUAPRT	[c]gua + prpp --> gmp + ppi
			INSK	[c]atp + ins --> adp + h + imp			0						0
			GSNK	[c]atp + gsn --> adp + gmp + h					1				1
			NTPP3	[c]dctp + h2o --> dcmp + h + ppi
			NTPP4	[c]ctp + h2o --> cmp + h + ppi
			NTPP5	[c]datp + h2o --> damp + h + ppi			1						1
			NTPP6	[c]atp + h2o --> amp + h + ppi			1						1
			NTPP7	[c]dttp + h2o --> dtmp + h + ppi
			NTPP8	[c]h2o + utp --> h + ppi + ump
			NTPP1	[c]dgtp + h2o --> dgmp + h + ppi
			NTPP2	[c]gtp + h2o --> gmp + h + ppi
			NDPK1	[c]atp + gdp <==> adp + gtp			0						0
			NDPK2	[c]atp + udp <==> adp + utp
			NDPK3	[c]atp + cdp <==> adp + ctp
			NDPK5	[c]atp + dgdp <==> adp + dgtp
			NDPK6	[c]atp + dudp <==> adp + dutp
			NDPK7	[c]atp + dcdp <==> adp + dctp
			NDPK8	[c]atp + dadp <==> adp + datp			0						0
			NDPK4	[c]atp + dtdp <==> adp + dttp
			RNDR1	[c]adp + trdrd --> dadp + h2o + trdox			1						1
			RNDR2	[c]gdp + trdrd --> dgdp + h2o + trdox
			RNDR4	[c]trdrd + udp --> dudp + h2o + trdox
			RNDR3	[c]cdp + trdrd --> dcdp + h2o + trdox
			RNTR1	[c]atp + trdrd --> datp + h2o + trdox			1						1
			RNTR2	[c]gtp + trdrd --> dgtp + h2o + trdox						1			1
			RNTR3	[c]ctp + trdrd --> dctp + h2o + trdox
			RNTR4	[c]trdrd + utp --> dutp + h2o + trdox
			URIDK2r	[c]atp + dump <==> adp + dudp
			DURIK1	[c]atp + duri --> adp + dump + h					1				1
			TMDK1	[c]atp + thymd --> adp + dtmp + h					1				1
			TMDS	[c]dump + mlthf --> dhf + dtmp
			DTMPK	[c]atp + dtmp <==> adp + dtdp
			URIK2	[c]gtp + uri --> gdp + h + ump					1				1
			CYTDK2	[c]cytd + gtp --> cmp + gdp + h						1			1
			PYNP2r	[c]pi + uri <==> r1p + ura
			UPPRT	[c]prpp + ura --> ppi + ump
			NTD1	[c]dump + h2o --> duri + pi
			NTD5	[c]dtmp + h2o --> pi + thymd
			NTD6	[c]damp + h2o --> dad-2 + pi			0						0
			NTD8	[c]dgmp + h2o --> dgsn + pi
			NTD3	[c]dcmp + h2o --> dcyt + pi
			NTD4	[c]cmp + h2o --> cytd + pi
			NTD7	[c]amp + h2o --> adn + pi			0						0
			NTD9	[c]gmp + h2o --> gsn + pi
			NTD11	[c]h2o + imp --> ins + pi			0						0
			NTD10	[c]h2o + xmp --> pi + xtsn			0						0
			NTD2	[c]h2o + ump --> pi + uri
			PUNP6	[c]din + pi <==> 2dr1p + hxan
			PUNP5	[c]ins + pi <==> hxan + r1p			0						0
			PUNP2	[c]dad-2 + pi <==> 2dr1p + ade			0						0
			PUNP4	[c]dgsn + pi <==> 2dr1p + gua
			PUNP1	[c]adn + pi <==> ade + r1p			0						0
			PUNP3	[c]gsn + pi <==> gua + r1p			0						0
			PUNP7	[c]pi + xtsn <==> r1p + xan			0						0
			GUAD	[c]gua + h + h2o --> nh4 + xan			1						1
			ADD	[c]ade + h + h2o --> hxan + nh4			1						1
			L-LACD2	[c]lac-L + q8 --> pyr + q8h2	1								1
			L-LACD3	[c]lac-L + mqn8 --> mql8 + pyr	1								1
			CRNBTCT	[c]bbtcoa + crn <==> crncoa + gbbtn
			CRNCBCT	[c]crn + ctbtcoa <==> crncoa + ctbt
			CRNCDH	[c]crncoa <==> ctbtcoa + h2o
			CYTBD	(2) h[c] + (0.5) o2[c] + q8h2[c] --> (2) h[e] + h2o[c] + q8[c]	1		1						1
			CYTBO3	(2.5) h[c] + (0.5) o2[c] + q8h2[c] --> (2.5) h[e] + h2o[c] + q8[c]	1		1						1
			LDH_D2	[c]lac-D + q8 --> pyr + q8h2	1		0						1
			DMSOR1	[c]dmso + mql8 --> dms + h2o + mqn8	1								1
			DMSOR2	[c]2dmmql8 + dmso --> 2dmmq8 + dms + h2o	1								1
			TMAOR1	[c]h + mql8 + tmao --> h2o + mqn8 + tma	1								1
			TMAOR2	[c]2dmmql8 + h + tmao --> 2dmmq8 + h2o + tma	1								1
			FDH2	for[c] + (3) h[c] + q8[c] + h2o[c]--> co2tot[c] + (2) h[e] + q8h2[c]	1		1						1
			FDH3	for[c] + (3) h[c] + mqn8[c] + h2o[c] --> co2tot[c] + (2) h[e] + mql8[c]	1		1						1
			GLCDe	glc-D[e] + h2o[e] + q8[c] --> glcn[e] + h[e] + q8h2[c]	1								1
			G3PD7	[c]2dmmq8 + glyc3p --> 2dmmql8 + dhap	1		0						1
			G3PD6	[c]glyc3p + mqn8 --> dhap + mql8	1		0						1
			G3PD5	[c]glyc3p + q8 --> dhap + q8h2	1		0						1
			HYD3	2dmmq8[c] + (2) h[c] + h2[c] --> 2dmmql8[c] + (2) h[e]	1		1						1
			HYD1	(2) h[c] + h2[c] + q8[c] --> (2) h[e] + q8h2[c]	1		1						1
			HYD2	(2) h[c] + h2[c] + mqn8[c] --> (2) h[e] + mql8[c]	1		1						1
			NO3R1	(2) h[c] + no3[c] + q8h2[c] --> (2) h[e] + h2o[c] + no2[c] + q8[c]	1		1						1
			NO3R2	(2) h[c] + mql8[c] + no3[c] --> (2) h[e] + h2o[c] + mqn8[c] + no2[c]	1		1						1
			NADH5	[c]h + nadh + q8 --> nad + q8h2	1		1						1
			NADH9	[c]2dmmq8 + h + nadh --> 2dmmql8 + nad	1		1						1
			NADH10	[c]h + mqn8 + nadh --> mql8 + nad	1		1						1
			NTRIR2x	[c](5) h + (3) nadh + no2 --> (2) h2o + (3) nad + nh4			1						1
			NADH6	(4.5) h[c] + nadh[c] + q8[c] --> (3.5) h[e] + nad[c] + q8h2[c]	1		0						1
			NADH7	(3) h[c] + mqn8[c] + nadh[c] --> (2) h[e] + mql8[c] + nad[c]	1		1						1
			NADH8	2dmmq8[c] + (3.8) h[c] + nadh[c] --> 2dmmql8[c] + (2.8) h[e] + nad[c]	1		0						1
			THD2	(2) h[e] + nadh[c] + nadp[c] --> (2) h[c] + nad[c] + nadph[c]			0						0
			POX	[c](2) h2o + pyr + q8 --> ac + co2tot + q8h2	1		1						1
			SUCD4	[c]fadh2 + q8 <==> fad + q8h2	1		0						1
			TEST_NADTRHD	[c]nad + nadph --> nadh + nadp			0						0
			TMAOR1e	h[e] + mql8[c] + tmao[e] --> h2o[e] + mqn8[c] + tma[e]	1								1
			TMAOR2e	2dmmql8[c] + h[e] + tmao[e] --> 2dmmq8[c] + h2o[e] + tma[e]	1								1
			DMSOR1e	dmso[e] + mql8[c] --> dms[e] + h2o[e] + mqn8[c]	1								1
			DMSOR2e	2dmmql8[c] + dmso[e] --> 2dmmq8[c] + dms[e] + h2o[e]	1								1
			TRDR	[c]h + nadph + trdox --> nadp + trdrd			0						0
			PGL	[c]6pgl + h2o --> 6pgc + h			1						1
			EDA	[c]2ddg6p --> g3p + pyr			0						0
			EDD	[c]6pgc --> 2ddg6p + h2o			1						1
			GND	[c]6pgc + nadp + h2o --> co2tot + nadph + ru5p-D			0						0
			RPE	[c]ru5p-D <==> xu5p-D
			RPI	[c]r5p <==> ru5p-D			0						0
			TALA	[c]g3p + s7p <==> e4p + f6p			0						0
			TKT1	[c]r5p + xu5p-D <==> g3p + s7p
			TKT2	[c]e4p + xu5p-D <==> f6p + g3p
			G6PDH2r	[c]g6p + nadp <==> 6pgl + h + nadph			0						0
			GMPS2	[c]atp + gln-L + h2o + xmp --> amp + glu-L + gmp + (2) h + ppi
			IMPD	[c]h2o + imp + nad --> h + nadh + xmp
			GMPR	[c]gmp + (2) h + nadph --> imp + nadp + nh4
			ADSS	[c]asp-L + gtp + imp --> dcamp + gdp + (2) h + pi						1			1
			ADSL2r	[c]25aics <==> aicar + fum
			ADSL1r	[c]dcamp <==> amp + fum
			PRASCS	[c]5aizc + asp-L + atp <==> 25aics + adp + h + pi							1		1
			PRAGSr	[c]atp + gly + pram <==> adp + gar + h + pi							1		1
			AIRC3	[c]5aizc <==> 5caiz
			GLUPRT	[c]gln-L + h2o + prpp --> glu-L + ppi + pram
			AICART	[c]10fthf + aicar <==> fprica + thf
			IMPC	[c]h2o + imp <==> fprica
			AIRC2	[c]air + atp + hco3 --> 5caiz + adp + h + pi							1		1
			PRFGS	[c]atp + fgam + gln-L + h2o --> adp + fpram + glu-L + h + pi							1		1
			PRAIS	[c]atp + fpram --> adp + air + (2) h + pi							1		1
			GARFT	[c]10fthf + gar <==> fgam + h + thf
			GART	[c]atp + for + gar --> adp + fgam + h + pi
			ASPCT	[c]asp-L + cbp --> cbasp + h + pi
			DHORTS	[c]dhor-S + h2o <==> cbasp + h
			DHORD2	[c]dhor-S + q8 --> orot + q8h2	1								1
			DHORD5	[c]dhor-S + mqn8 --> mql8 + orot	1								1
			ORPT	[c]orot5p + ppi <==> orot + prpp
			OMPDC	[c]h + orot5p + h2o --> co2tot + ump
			CTPS2	[c]atp + gln-L + h2o + utp --> adp + ctp + glu-L + (2) h + pi						1			1
			CBMK	[c]atp + co2tot + nh4 --> adp + cbp + (2) h + h2o			0						0
			AMANAPE	[c]acmanap --> acgam6p
			AMANK	[c]acmana + atp --> acmanap + adp + h
			ALLTNt2r	alltn[e] + h[e] <==> alltn[c] + h[c]
			ARGORNt7	arg-L[e] + orn[c] <==> arg-L[c] + orn[e]
			ACACt2	acac[e] + h[e] <==> acac[c] + h[c]
			BUTt2r	but[e] + h[e] <==> but[c] + h[c]
			CYNTt2	cynt[e] + h[e] --> cynt[c] + h[c]
			GALCTt2r	galct-D[e] + h[e] <==> galct-D[c] + h[c]
			GLCRt2r	glcr[e] + h[e] <==> glcr[c] + h[c]
			PPPNt2r	h[e] + pppn[e] <==> h[c] + pppn[c]
			HPPPNt2r	3hpppn[e] + h[e] <==> 3hpppn[c] + h[c]
			HCINNMt2r	3hcinnm[e] + h[e] <==> 3hcinnm[c] + h[c]
			GLUABUTt7	4abut[c] + glu-L[e] <==> 4abut[e] + glu-L[c]
			ALAt2r	ala-L[e] + h[e] <==> ala-L[c] + h[c]
			URAt2r	h[e] + ura[e] <==> h[c] + ura[c]
			GLYBt2r	glyb[e] + h[e] <==> glyb[c] + h[c]
			CHLabc	atp[c] + chol[e] + h2o[c] --> adp[c] + chol[c] + h[c] + pi[c]					1				1
			GLYBabc	atp[c] + glyb[e] + h2o[c] --> adp[c] + glyb[c] + h[c] + pi[c]					1				1
			TARTRt7	succ[c] + tartr-L[e] <==> succ[e] + tartr-L[c]
			SUCCabc	atp[c] + h2o[c] + succ[e] --> adp[c] + h[c] + pi[c] + succ[c]					1				1
			GUAt2	gua[e] + h[e] --> gua[c] + h[c]					1				1
			XANt2	h[e] + xan[e] --> h[c] + xan[c]					1				1
			ACKr	[c]ac + atp <==> actp + adp			0						0
			ACS	[c]ac + atp + coa --> accoa + amp + ppi			0						0
			ADHEr	[c]accoa + (2) h + (2) nadh <==> coa + etoh + (2) nad			0						0
			LDH_D	[c]lac-D + nad <==> h + nadh + pyr			0						0
			FHL	[c]for + h + h2o --> co2tot + h2			0						0
			PTAr	[c]accoa + pi <==> actp + coa			0						0
			PFL	[c]coa + pyr --> accoa + for			0						0
			SDPTA	[c]akg + sl26da <==> glu-L + sl2a6o
			ASAD	[c]aspsa + nadp + pi <==> 4pasp + h + nadph
			DHDPS	[c]aspsa + pyr --> 23dhdp + h + (2) h2o
			DHDPRy	[c]23dhdp + h + nadph --> nadp + thdp
			THDPS	[c]h2o + succoa + thdp --> coa + sl2a6o
			SDPDS	[c]h2o + sl26da --> 26dap-LL + succ
			DAPE	[c]26dap-LL <==> 26dap-M
			LYSDC	[c]h + lys-L + h2o --> 15dap + co2tot
			THRAr	[c]thr-L <==> acald + gly			0						0
			DAPDC	[c]26dap-M + h + h2o --> co2tot + lys-L
			HSDy	[c]hom-L + nadp <==> aspsa + h + nadph
			ASPK	[c]asp-L + atp <==> 4pasp + adp							1		1
			HSK	[c]atp + hom-L --> adp + h + phom							1		1
			THRS	[c]h2o + phom --> pi + thr-L
			12PPDt	12ppd-S[e] <==> 12ppd-S[c]
			NMNt7	h2o[c] + nmn[e] --> h[c] + ncam[c] + r5p[c]
			ACALDt	acald[e] <==> acald[c]
			GUAt	gua[e] <==> gua[c]
			HYXNt	hxan[e] <==> hxan[c]
			XANt	xan[e] <==> xan[c]
			NACUP	nac[e] --> nac[c]
			ASNabc	asn-L[e] + atp[c] + h2o[c] --> adp[c] + asn-L[c] + h[c] + pi[c]					1				1
			ASNt2r	asn-L[e] + h[e] <==> asn-L[c] + h[c]
			DAPabc	26dap-M[e] + atp[c] + h2o[c] --> 26dap-M[c] + adp[c] + h[c] + pi[c]
			CYSabc	atp[c] + cys-L[e] + h2o[c] --> adp[c] + cys-L[c] + h[c] + pi[c]
			ACt2r	ac[e] + h[e] <==> ac[c] + h[c]
			ETOHt2r	etoh[e] + h[e] <==> etoh[c] + h[c]
			PYRt2r	h[e] + pyr[e] <==> h[c] + pyr[c]
			O2t	o2[e] <==> o2[c]			0						0
			CO2t	co2tot[e] + h2o[c] <==> co2tot[c] + h2o[e]			0						0
			H2Ot	h2o[e] <==> h2o[c]
			DHAt	dha[e] <==> dha[c]
			NH3t	nh4[e] <==> nh4[c]			0						0
			ARBt2r	arab-L[e] + h[e] <==> arab-L[c] + h[c]
			ARBabc	arab-L[e] + atp[c] + h2o[c] --> adp[c] + arab-L[c] + h[c] + pi[c]					1				1
			HISt2r	h[e] + his-L[e] <==> h[c] + his-L[c]
			PHEt2r	h[e] + phe-L[e] <==> h[c] + phe-L[c]
			LEUt2r	h[e] + leu-L[e] <==> h[c] + leu-L[c]
			VALt2r	h[e] + val-L[e] <==> h[c] + val-L[c]
			ILEt2r	h[e] + ile-L[e] <==> h[c] + ile-L[c]
			CBL1abc	atp[c] + cbl1[e] + h2o[c] --> adp[c] + cbl1[c] + h[c] + pi[c]
			CADVt	15dap[c] + h[e] + lys-L[e] --> 15dap[e] + h[c] + lys-L[c]
			CRNt7	crn[e] + gbbtn[c] --> crn[c] + gbbtn[e]
			NAt3_1	h[e] + na1[c] <==> h[c] + na1[e]
			CITt7	cit[e] + succ[c] --> cit[c] + succ[e]
			CSNt2	csn[e] + h[e] --> csn[c] + h[c]
			MALTpts	malt[e] + pep[c] --> malt6p[c] + pyr[c]
			ACGApts	acgam[e] + pep[c] --> acgam6p[c] + pyr[c]
			DALAt2r	ala-D[e] + h[e] <==> ala-D[c] + h[c]
			DSERt2r	h[e] + ser-D[e] <==> h[c] + ser-D[c]
			GLYt2r	gly[e] + h[e] <==> gly[c] + h[c]
			SULabc	atp[c] + h2o[c] + so4[e] --> adp[c] + h[c] + pi[c] + so4[c]
			ASPt2_2	asp-L[e] + (2) h[e] --> asp-L[c] + (2) h[c]					1				1
			FUMt2_2	fum[e] + (2) h[e] --> fum[c] + (2) h[c]
			MALt2_2	(2) h[e] + mal-L[e] --> (2) h[c] + mal-L[c]
			SUCCt2_2	(2) h[e] + succ[e] --> (2) h[c] + succ[c]
			ASPt2_3	asp-L[e] + (3) h[e] --> asp-L[c] + (3) h[c]					1				1
			MALt2_3	(3) h[e] + mal-L[e] --> (3) h[c] + mal-L[c]					1				1
			SUCCt2_3	(3) h[e] + succ[e] --> (3) h[c] + succ[c]
			SUCCt2b	h[c] + succ[c] --> h[e] + succ[e]
			FUMt2_3	fum[e] + (3) h[e] --> fum[c] + (3) h[c]					1				1
			SUCFUMt	fum[e] + succ[c] <==> fum[c] + succ[e]
			GALCTNt2r	galctn-D[e] + h[e] <==> galctn-D[c] + h[c]
			GALURt2r	galur[e] + h[e] <==> galur[c] + h[c]
			GLCURt2r	glcur[e] + h[e] <==> glcur[c] + h[c]
			OCDCAt2	h[e] + ocdca[e] --> h[c] + ocdca[c]
			HDCAt2	h[e] + hdca[e] --> h[c] + hdca[c]
			TTDCAt2	h[e] + ttdca[e] --> h[c] + ttdca[c]
			FE2abc	atp[c] + fe2[e] + h2o[c] --> adp[c] + fe2[c] + h[c] + pi[c]
			FORt	for[e] <==> for[c]
			FUCt	fuc-L[e] + h[e] <==> fuc-L[c] + h[c]
			ABUTt2	4abut[e] + h[e] --> 4abut[c] + h[c]
			GALt2	gal[e] + h[e] --> gal[c] + h[c]
			GLCt2	glc-D[e] + h[e] --> glc-D[c] + h[c]
			GALTpts	galt[e] + pep[c] --> galt1p[c] + pyr[c]
			GLNabc	atp[c] + gln-L[e] + h2o[c] --> adp[c] + gln-L[c] + h[c] + pi[c]
			GLYCt	glyc[c] <==> glyc[e]
			GLYALDt	glyald[e] <==> glyald[c]
			UREAt	urea[e] <==> urea[c]
			GLYC3Pt6	glyc3p[e] + pi[c] --> glyc3p[c] + pi[e]
			ASPabc	asp-L[e] + atp[c] + h2o[c] --> adp[c] + asp-L[c] + h[c] + pi[c]					1				1
			GLUabc	atp[c] + glu-L[e] + h2o[c] --> adp[c] + glu-L[c] + h[c] + pi[c]						1			1
			ASPt2	asp-L[e] + h[e] --> asp-L[c] + h[c]
			GLUt2r	glu-L[e] + h[e] <==> glu-L[c] + h[c]
			GLUt4	glu-L[e] + na1[e] --> glu-L[c] + na1[c]
			ORNabc	atp[c] + h2o[c] + orn[e] --> adp[c] + h[c] + orn[c] + pi[c]							1		1
			ARGabc	arg-L[e] + atp[c] + h2o[c] --> adp[c] + arg-L[c] + h[c] + pi[c]
			HISabc	atp[c] + h2o[c] + his-L[e] --> adp[c] + h[c] + his-L[c] + pi[c]					1				1
			LYSabc	atp[c] + h2o[c] + lys-L[e] --> adp[c] + h[c] + lys-L[c] + pi[c]					1				1
			IDONt2r	h[e] + idon-L[e] <==> h[c] + idon-L[c]
			GLCNt2r	glcn[e] + h[e] <==> glcn[c] + h[c]
			DDGLCNt2r	2ddglcn[e] + h[e] <==> 2ddglcn[c] + h[c]
			Kabc	atp[c] + h2o[c] + k[e] --> adp[c] + h[c] + k[c] + pi[c]					1				1
			AKGt2r	akg[e] + h[e] <==> akg[c] + h[c]
			LCTSt	h[e] + lcts[e] <==> h[c] + lcts[c]
			ILEabc	atp[c] + h2o[c] + ile-L[e] --> adp[c] + h[c] + ile-L[c] + pi[c]					1				1
			THRabc	atp[c] + h2o[c] + thr-L[e] --> adp[c] + h[c] + pi[c] + thr-L[c]					1				1
			ALAabc	ala-L[e] + atp[c] + h2o[c] --> adp[c] + ala-L[c] + h[c] + pi[c]					1				1
			VALabc	atp[c] + h2o[c] + val-L[e] --> adp[c] + h[c] + pi[c] + val-L[c]					1				1
			LEUabc	atp[c] + h2o[c] + leu-L[e] --> adp[c] + h[c] + leu-L[c] + pi[c]					1				1
			D-LACt2	h[e] + lac-D[e] <==> h[c] + lac-D[c]
			GLYCLTt2r	glyclt[e] + h[e] <==> glyclt[c] + h[c]
			L-LACt2r	h[e] + lac-L[e] <==> h[c] + lac-L[c]
			LYSt2r	h[e] + lys-L[e] <==> h[c] + lys-L[c]
			MALTPTabc	atp[c] + h2o[c] + maltpt[e] --> adp[c] + h[c] + maltpt[c] + pi[c]
			MALTabc	atp[c] + h2o[c] + malt[e] --> adp[c] + h[c] + malt[c] + pi[c]
			MALTTTRabc	atp[c] + h2o[c] + maltttr[e] --> adp[c] + h[c] + maltttr[c] + pi[c]
			MALTHXabc	atp[c] + h2o[c] + malthx[e] --> adp[c] + h[c] + malthx[c] + pi[c]
			MALTTRabc	atp[c] + h2o[c] + malttr[e] --> adp[c] + h[c] + malttr[c] + pi[c]
			FRUpts2	fru[e] + pep[c] --> f6p[c] + pyr[c]
			MANpts	man[e] + pep[c] --> man6p[c] + pyr[c]
			GAMpts	gam[e] + pep[c] --> gam6p[c] + pyr[c]
			MELIBt2	h[e] + melib[e] --> h[c] + melib[c]
			METabc	atp[c] + h2o[c] + met-L[e] --> adp[c] + h[c] + met-L[c] + pi[c]
			METDabc	atp[c] + h2o[c] + met-D[e] --> adp[c] + h[c] + met-D[c] + pi[c]
			GALabc	atp[c] + gal[e] + h2o[c] --> adp[c] + gal[c] + h[c] + pi[c]					1				1
			INDOLEt2r	h[e] + indole[e] <==> h[c] + indole[c]
			ACNAMt2	acnam[e] + h[e] --> acnam[c] + h[c]
			NO3t7	no2[c] + no3[e] --> no2[e] + no3[c]
			NO2t2r	h[e] + no2[e] <==> h[c] + no2[c]
			NAt3_2	(2) h[e] + na1[c] --> (2) h[c] + na1[e]					1				1
			NAt3_1.5	(3) h[e] + (2) na1[c] --> (3) h[c] + (2) na1[e]					1				1
			GSNt2	gsn[e] + h[e] --> gsn[c] + h[c]
			DGSNt2	dgsn[e] + h[e] --> dgsn[c] + h[c]
			DINSt2	din[e] + h[e] --> din[c] + h[c]
			DCYTt2	dcyt[e] + h[e] --> dcyt[c] + h[c]
			DURIt2	duri[e] + h[e] --> duri[c] + h[c]
			DADNt2	dad-2[e] + h[e] --> dad-2[c] + h[c]
			PNTOt4	na1[e] + pnto-R[e] --> na1[c] + pnto-R[c]
			PIt2r	h[e] + pi[e] <==> h[c] + pi[c]
			NMNP	nmn[e] --> nmn[c]
			PTRCabc	atp[c] + h2o[c] + ptrc[e] --> adp[c] + h[c] + pi[c] + ptrc[c]					1				1
			SPMDabc	atp[c] + h2o[c] + spmd[e] --> adp[c] + h[c] + pi[c] + spmd[c]
			PTRCORNt7	orn[c] + ptrc[e] <==> orn[e] + ptrc[c]
			PTRCt2r	h[e] + ptrc[e] <==> h[c] + ptrc[c]
			PROt2r	h[e] + pro-L[e] <==> h[c] + pro-L[c]
			PROabc	atp[c] + h2o[c] + pro-L[e] --> adp[c] + h[c] + pi[c] + pro-L[c]					1				1
			PIabc	atp[c] + h2o[c] + pi[e] --> adp[c] + h[c] + (2) pi[c]					1				1
			ACMANApts	acmana[e] + pep[c] --> acmanap[c] + pyr[c]
			MNLpts	mnl[e] + pep[c] --> mnl1p[c] + pyr[c]
			SUCpts	pep[c] + sucr[e] --> pyr[c] + suc6p[c]
			GLCpts	glc-D[e] + pep[c] --> g6p[c] + pyr[c]
			FRUpts	fru[e] + pep[c] --> f1p[c] + pyr[c]
			TREpts	pep[c] + tre[e] --> pyr[c] + tre6p[c]
			PROt4	na1[e] + pro-L[e] --> na1[c] + pro-L[c]
			RMNt	h[e] + rmn[e] --> h[c] + rmn[c]
			TSULabc	atp[c] + h2o[c] + tsul[e] --> adp[c] + h[c] + pi[c] + tsul[c]
			SERt2r	h[e] + ser-L[e] <==> h[c] + ser-L[c]
			THMabc	atp[c] + h2o[c] + thm[e] --> adp[c] + h[c] + pi[c] + thm[c]
			SBTpts	pep[c] + sbt-D[e] --> pyr[c] + sbt6p[c]
			SERt4	na1[e] + ser-L[e] --> na1[c] + ser-L[c]
			THRt4	na1[e] + thr-L[e] --> na1[c] + thr-L[c]
			TAURabc	atp[c] + h2o[c] + taur[e] --> adp[c] + h[c] + pi[c] + taur[c]
			THRt2r	h[e] + thr-L[e] <==> h[c] + thr-L[c]
			TRPt2r	h[e] + trp-L[e] <==> h[c] + trp-L[c]
			Kt2r	h[e] + k[e] <==> h[c] + k[c]
			TYRt2r	h[e] + tyr-L[e] <==> h[c] + tyr-L[c]
			GLYC3Pabc	atp[c] + glyc3p[e] + h2o[c] --> adp[c] + glyc3p[c] + h[c] + pi[c]						1			1
			MAN6Pt6_2	man6p[e] + (2) pi[c] --> man6p[c] + (2) pi[e]
			G6Pt6_2	g6p[e] + (2) pi[c] --> g6p[c] + (2) pi[e]
			FUCPt6_2	fuc1p-L[e] + (2) pi[c] --> fuc1p-L[c] + (2) pi[e]
			XTSNt2r	h[e] + xtsn[e] <==> h[c] + xtsn[c]
			INSt2r	h[e] + ins[e] <==> h[c] + ins[c]
			ADNt2r	adn[e] + h[e] <==> adn[c] + h[c]
			CYTDt2r	cytd[e] + h[e] <==> cytd[c] + h[c]
			THMDt2r	h[e] + thymd[e] <==> h[c] + thymd[c]
			URIt2r	h[e] + uri[e] <==> h[c] + uri[c]
			XYLt2	h[e] + xyl-D[e] --> h[c] + xyl-D[c]
			XYLabc	atp[c] + h2o[c] + xyl-D[e] --> adp[c] + h[c] + pi[c] + xyl-D[c]					1				1
			CHLt2r	chol[e] + h[e] <==> chol[c] + h[c]
			ADEt2r	ade[e] + h[e] <==> ade[c] + h[c]
			RIBabc	atp[c] + h2o[c] + rib-D[e] --> adp[c] + h[c] + pi[c] + rib-D[c]
			PSCVT	[c]pep + skm5p <==> 3psme + pi
			DHQS	[c]2dda7p --> 3dhq + pi			1						1
			CHORS	[c]3psme --> chor + pi
			DHQD	[c]3dhq <==> 3dhsk + h2o			0						0
			SHK3Dr	[c]3dhsk + h + nadph <==> nadp + skm			0						0
			DDPA	[c]e4p + h2o + pep --> 2dda7p + pi			0						0
			SHKK	[c]atp + skm --> adp + h + skm5p
			PPNDH	[c]h + pphn --> co2tot + phpyr
			CHORM	[c]chor --> pphn
			TRPAS2	[c]h2o + trp-L <==> indole + nh4 + pyr			0						0
			TRPS2	[c]indole + ser-L --> h2o + trp-L			1						1
			TRPS3	[c]3ig3p --> g3p + indole
			TRPS1	[c]3ig3p + ser-L --> g3p + h2o + trp-L
			PRAIi	[c]pran --> 2cpr5p
			IGPS	[c]2cpr5p + h --> 3ig3p + co2tot
			ANS	[c]chor + gln-L --> anth + glu-L + h + pyr
			ANPRT	[c]anth + prpp --> ppi + pran
			PPND	[c]nad + pphn + h2o --> 34hpp + co2tot + nadh
			TYRTA	[c]akg + tyr-L <==> 34hpp + glu-L
			PHETA1	[c]akg + phe-L <==> glu-L + phpyr
			BETALDHx	[c]betald + h2o + nad --> glyb + (2) h + nadh
			BETALDHy	[c]betald + h2o + nadp --> glyb + (2) h + nadph
			HCO3E	[c]co2tot <==> h + hco3
			CYANST	[c]cyan + tsul --> h + so3 + tcynt
			CAT	[c](2) h2o2 --> (2) h2o + o2			1						1
			SELNPS	[c]atp + h2o + seln --> amp + pi + selnp
			SPODM	[c](2) h + (2) o2- --> h2o2 + o2
			ACONMT	[c]acon-T + amet --> aconm + ahcys
			THRD_L	[c]thr-L --> 2obut + nh4
			ACHBS	[c]2obut + h + pyr + h2o --> 2ahbut + co2tot
			ACLS	[c]h + (2) pyr + h2o --> alac-S + co2tot
			KARA2i	[c]2ahbut + h + nadph --> 23dhmp + nadp
			KARA1i	[c]alac-S + h + nadph --> 23dhmb + nadp
			DHAD2	[c]23dhmp --> 3mop + h2o
			DHAD1	[c]23dhmb --> 3mob + h2o
			ILETA	[c]akg + ile-L <==> 3mop + glu-L
			VALTA	[c]akg + val-L <==> 3mob + glu-L
			LEUTAi	[c]4mop + glu-L --> akg + leu-L			0						0
			IPPS	[c]3mob + accoa + h2o --> 3c3hmp + coa + h
			IPMD	[c]3c2hmp + nad --> 3c4mop + h + nadh
			OMCDC	[c]3c4mop + h + h2o --> 4mop + co2tot
			IPPMIa	[c]3c2hmp <==> 2ippm + h2o
			IPPMIb	[c]2ippm + h2o <==> 3c3hmp
			number of assignments		43		43		42	21	21		156

## Sheet: additional manual assignments
							A: standard assignment procedure								B: standard assignment with the consideration of the final electron acceptors
							reaction	reaction equation with original reaction directions	note						reaction	equation	note
							GLYCTO2	[c]glyclt + q8 --> glx + q8h2	quinone pool reductions						THD2	(2) h[e] + nadh[c] + nadp[c] --> (2) h[c] + nad[c] + nadph[c]	transporters
							GLYCTO3	[c]glyclt + mqn8 --> glx + mql8	quinone pool reductions						FUMt2_2	fum[e] + (2) h[e] --> fum[c] + (2) h[c]	transporters
							FRD2	[c]fum + mql8 --> mqn8 + succ	quinone pool reductions						SUCCt2_2	(2) h[e] + succ[e] --> (2) h[c] + succ[c]	transporters
							MDH2	[c]mal-L + q8 --> oaa + q8h2	quinone pool reductions						SUCCt2_3	(3) h[e] + succ[e] --> (3) h[c] + succ[c]	transporters
							MDH3	[c]mal-L + mqn8 --> mql8 + oaa	quinone pool reductions						GLCt2	glc-D[e] + h[e] --> glc-D[c] + h[c]	transporters
							ASPO3	[c]asp-L + q8 --> iasp + q8h2	quinone pool reductions						ARGabc	arg-L[e] + atp[c] + h2o[c] --> adp[c] + arg-L[c] + h[c] + pi[c]	transporters
							L-LACD3	[c]lac-L + mqn8 --> mql8 + pyr	quinone pool reductions						GLCpts	glc-D[e] + pep[c] --> g6p[c] + pyr[c]	transporters
							LDH_D2	[c]lac-D + q8 --> pyr + q8h2	quinone pool reductions						TREpts	pep[c] + tre[e] --> pyr[c] + tre6p[c]	transporters
							G3PD7	[c]2dmmq8 + glyc3p --> 2dmmql8 + dhap	quinone pool reductions						GLYK	[c]atp + glyc --> adp + glyc3p + h	NTP production
							G3PD6	[c]glyc3p + mqn8 --> dhap + mql8	quinone pool reductions						PPCK	[c]atp + oaa --> adp + co2 + pep	NTP production
							G3PD5	[c]glyc3p + q8 --> dhap + q8h2	quinone pool reductions						CBPS	[c](2) atp + gln-L + h2o + hco3 --> (2) adp + cbp + glu-L + (2) h + pi	NTP production
							NADH8	2dmmq8[c] + (3.8) h[c] + nadh[c] --> 2dmmql8[c] + (2.8) h[e] + nad[c]	quinone pool reductions						GLNS	[c]atp + glu-L + nh4 --> adp + gln-L + h + pi	NTP production
							SUCD4	[c]fadh2 + q8 <==> fad + q8h2	quinone pool reductions						HEX1	[c]atp + glc-D --> adp + g6p + h	NTP production
							DHORD2	[c]dhor-S + q8 --> orot + q8h2	quinone pool reductions						PPS	[c]atp + h2o + pyr --> amp + (2) h + pep + pi	NTP production
							DHORD5	[c]dhor-S + mqn8 --> mql8 + orot	quinone pool reductions						INSK	[c]atp + ins --> adp + h + imp	NTP production
							THD2	(2) h[e] + nadh[c] + nadp[c] --> (2) h[c] + nad[c] + nadph[c]	transporters						NTPP4	[c]ctp + h2o --> cmp + h + ppi	NTP production
							DMSOR2e	2dmmql8[c] + dmso[e] --> 2dmmq8[c] + dms[e] + h2o[e]	transporters						NTPP8	[c]h2o + utp --> h + ppi + ump	NTP production
							FUMt2_2	fum[e] + (2) h[e] --> fum[c] + (2) h[c]	transporters						NTPP2	[c]gtp + h2o --> gmp + h + ppi	NTP production
							SUCCt2_2	(2) h[e] + succ[e] --> (2) h[c] + succ[c]	transporters						NTPP3	[c]dctp + h2o --> dcmp + h + ppi	NTP production
							SUCCt2_3	(3) h[e] + succ[e] --> (3) h[c] + succ[c]	transporters						NTPP1	[c]dgtp + h2o --> dgmp + h + ppi	NTP production
							GLCt2	glc-D[e] + h[e] --> glc-D[c] + h[c]	transporters						TRDR	[c]h + nadph + trdox --> nadp + trdrd	NADH/NADPH production
							ARGabc	arg-L[e] + atp[c] + h2o[c] --> adp[c] + arg-L[c] + h[c] + pi[c]	transporters						GMPR	[c]gmp + (2) h + nadph --> imp + nadp + nh4	NADH/NADPH production
							GLCpts	glc-D[e] + pep[c] --> g6p[c] + pyr[c]	transporters						P5CR	[c]1pyr5c + (2) h + nadph --> nadp + pro-L	NADH/NADPH production
							TREpts	pep[c] + tre[e] --> pyr[c] + tre6p[c]	transporters						GLYCLTDx	[c]glx + h + nadh --> glyclt + nad	NADH/NADPH production
							GLYK	[c]atp + glyc --> adp + glyc3p + h	NTP production						PYAM5PO	[c]h2o + o2 + pyam5p --> h2o2 + nh4 + pydx5p	O2 production
							PPCK	[c]atp + oaa --> adp + co2 + pep	NTP production						DKMPPD2	[c]dkmpp + (3) h2o --> 2kmb + for + (6) h + pi	CO2 (or formate) consumption
							CBPS	[c](2) atp + gln-L + h2o + hco3 --> (2) adp + cbp + glu-L + (2) h + pi	NTP production						TEST_AKGDH	[c]akg + coa + nad --> co2 + nadh + succoa	CO2 (or formate) consumption
							GLNS	[c]atp + glu-L + nh4 --> adp + gln-L + h + pi	NTP production						PDH	[c]coa + nad + pyr --> accoa + co2 + nadh	CO2 (or formate) consumption
							HEX1	[c]atp + glc-D --> adp + g6p + h	NTP production						PFL	[c]coa + pyr --> accoa + for	CO2 (or formate) consumption
							PPS	[c]atp + h2o + pyr --> amp + (2) h + pep + pi	NTP production						ADPT	[c]ade + prpp --> amp + ppi	NMP synthesis
							INSK	[c]atp + ins --> adp + h + imp	NTP production						DUTPDP	[c]dutp + h2o --> dump + h + ppi	NMP synthesis
							GMPS2	[c]atp + gln-L + h2o + xmp --> amp + glu-L + gmp + (2) h + ppi	NTP production						XPPT	[c]prpp + xan --> ppi + xmp	NMP synthesis
							GART	[c]atp + for + gar --> adp + fgam + h + pi	NTP production						HXPRT	[c]hxan + prpp --> imp + ppi	NMP synthesis
							NTPP3	[c]dctp + h2o --> dcmp + h + ppi	NTP production						GUAPRT	[c]gua + prpp --> gmp + ppi	NMP synthesis
							NTPP1	[c]dgtp + h2o --> dgmp + h + ppi	NTP production						NTPP7	[c]dttp + h2o --> dtmp + h + ppi	NMP synthesis
							NTPP4	[c]ctp + h2o --> cmp + h + ppi	NTP production						UPPRT	[c]prpp + ura --> ppi + ump	NMP synthesis
							NTPP8	[c]h2o + utp --> h + ppi + ump	NTP production						DAAD	[c]ala-D + fad + h2o --> fadh2 + nh4 + pyr	other
							NTPP2	[c]gtp + h2o --> gmp + h + ppi	NTP production						PSP_L	[c]h2o + pser-L --> pi + ser-L	other
							GLYCLTDx	[c]glx + h + nadh --> glyclt + nad	NADH/NADPH production						MGSA	[c]dhap --> mthgxl + pi	other
							P5CR	[c]1pyr5c + (2) h + nadph --> nadp + pro-L	NADH/NADPH production
							GLYCLTDy	[c]glx + h + nadph --> glyclt + nadp	NADH/NADPH production
							TRDR	[c]h + nadph + trdox --> nadp + trdrd	NADH/NADPH production
							GMPR	[c]gmp + (2) h + nadph --> imp + nadp + nh4	NADH/NADPH production
							ASPO6	[c]asp-L + o2 --> h2o2 + iasp	O2 production
							PYAM5PO	[c]h2o + o2 + pyam5p --> h2o2 + nh4 + pydx5p	O2 production
							DKMPPD2	[c]dkmpp + (3) h2o --> 2kmb + for + (6) h + pi	CO2 (or formate) consumption
							TEST_AKGDH	[c]akg + coa + nad --> co2 + nadh + succoa	CO2 (or formate) consumption
							PDH	[c]coa + nad + pyr --> accoa + co2 + nadh	CO2 (or formate) consumption
							PFL	[c]coa + pyr --> accoa + for	CO2 (or formate) consumption
							ADPT	[c]ade + prpp --> amp + ppi	NMP synthesis
							DUTPDP	[c]dutp + h2o --> dump + h + ppi	NMP synthesis
							XPPT	[c]prpp + xan --> ppi + xmp	NMP synthesis
							HXPRT	[c]hxan + prpp --> imp + ppi	NMP synthesis
							GUAPRT	[c]gua + prpp --> gmp + ppi	NMP synthesis
							NTPP7	[c]dttp + h2o --> dtmp + h + ppi	NMP synthesis
							UPPRT	[c]prpp + ura --> ppi + ump	NMP synthesis
							DAAD	[c]ala-D + fad + h2o --> fadh2 + nh4 + pyr	other
							PSP_L	[c]h2o + pser-L --> pi + ser-L	other
							MGSA	[c]dhap --> mthgxl + pi	other

## Sheet: model
	reaction	reaction equation
	ALATA_L	[c]akg + ala-L <==> glu-L + pyr
	ALAR	[c]ala-L <==> ala-D
	ASNN	[c]asn-L + h2o --> asp-L + nh4
	ASNS2	[c]asp-L + atp + nh4 --> amp + asn-L + h + ppi
	ASNS1	[c]asp-L + atp + gln-L + h2o --> amp + asn-L + glu-L + h + ppi
	ASPT	[c]asp-L --> fum + nh4
	ASPTA	[c]akg + asp-L <==> glu-L + oaa
	VPAMT	[c]3mob + ala-L --> pyr + val-L
	DAAD	[c]ala-D + fad + h2o --> fadh2 + nh4 + pyr
	FFSD	[c]h2o + suc6p --> fru + g6p
	A5PISO	[c]ru5p-D <==> ara5p
	MME	[c]mmcoa-R <==> mmcoa-S
	MICITD	[c]2mcacn + h2o --> micit
	ALCD19	[c]glyald + h + nadh <==> glyc + nad
	TGBPA	[c]tagdp-D <==> dhap + g3p
	LCAD	[c]h2o + lald-L + nad <==> (2) h + lac-L + nadh
	ALDD2x	[c]acald + h2o + nad --> ac + (2) h + nadh
	ARAI	[c]arab-L <==> rbl-L
	RBK_L1	[c]atp + rbl-L --> adp + h + ru5p-L
	RBP4E	[c]ru5p-L <==> xu5p-D
	ACACCT	[c]acac + accoa --> aacoa + ac
	BUTCT	[c]accoa + but --> ac + btcoa
	AB6PGH	[c]arbt6p + h2o --> g6p + hqn
	PMANM	[c]man1p <==> man6p
	PPM2	[c]2dr1p <==> 2dr5p
	PPM	[c]r1p <==> r5p
	DRPA	[c]2dr5p --> acald + g3p
	GALCTND	[c]galctn-D --> 2dh3dgal + h2o
	DDPGALA	[c]2dh3dgal6p <==> g3p + pyr
	DDGALK	[c]2dh3dgal + atp --> 2dh3dgal6p + adp + h
	DHAPT	[c]dha + pep --> dhap + pyr
	FAO4	[c]btcoa + fad + h2o + nad --> aacoa + fadh2 + h + nadh
	ALDD19x	[c]h2o + nad + pacald --> (2) h + nadh + pac
	FRUK	[c]atp + f1p --> adp + fdp + h
	FCLPA	[c]fc1p <==> dhap + lald-L
	FCI	[c]fuc-L <==> fcl-L
	FCLK	[c]atp + fcl-L --> adp + fc1p + h
	LCAR	[c]h + lald-L + nadh <==> 12ppd-S + nad
	UDPG4E	[c]udpg <==> udpgal
	GALKr	[c]atp + gal <==> adp + gal1p + h
	UGLT	[c]gal1p + udpg <==> g1p + udpgal
	GALU	[c]g1p + h + utp <==> ppi + udpg
	GALCTD	[c]galct-D --> 5dh4dglc + h2o
	GLTPD	[c]galt1p + nad <==> h + nadh + tag6p-D
	GLYCTO2	[c]glyclt + q8 --> glx + q8h2
	GLYCTO3	[c]glyclt + mqn8 --> glx + mql8
	GLYCTO4	[c]2dmmq8 + glyclt --> 2dmmql8 + glx
	GLYCDx	[c]glyc + nad --> dha + h + nadh
	GLYK	[c]atp + glyc --> adp + glyc3p + h
	PGLYCP	[c]2pglyc + h2o --> glyclt + pi
	G3PD2	[c]glyc3p + nadp <==> dhap + h + nadph
	GLCRAL	[c]5dh4dglc --> 2h3oppan + pyr
	DHPPD	[c]cechddd + nad --> dhpppn + h + nadh
	DHCIND	[c]cenchddd + nad --> dhcinnm + h + nadh
	PPPNDO	[c]h + nadh + o2 + pppn --> cechddd + nad
	CINNDO	[c]cinnm + h + nadh + o2 --> cenchddd + nad
	HPYRI	[c]hpyr <==> 2h3oppan
	IDOND	[c]5dglcn + h + nadh <==> idon-L + nad
	IDOND2	[c]5dglcn + h + nadph --> idon-L + nadp
	GNK	[c]atp + glcn --> 6pgc + adp + h
	5DGLCNR	[c]5dglcn + h + nadph <==> glcn + nadp
	DDGLK	[c]2ddglcn + atp --> 2ddg6p + adp + h
	LACZ	[c]h2o + lcts --> gal + glc-D
	MLTP1	[c]maltpt + pi <==> g1p + maltttr
	MLTP2	[c]malthx + pi <==> g1p + maltpt
	MLTP3	[c]malthp + pi <==> g1p + malthx
	AMALT1	[c]malt + malttr --> glc-D + maltttr
	AMALT2	[c]malt + maltttr --> glc-D + maltpt
	AMALT3	[c]malt + maltpt --> glc-D + malthx
	AMALT4	[c]malt + malthx --> glc-D + malthp
	MLTG1	[c]h2o + malttr --> glc-D + malt
	MLTG2	[c]h2o + maltttr --> glc-D + malttr
	MLTG3	[c]h2o + maltpt --> glc-D + maltttr
	MLTG4	[c]h2o + malthx --> glc-D + maltpt
	MLTG5	[c]h2o + malthp --> glc-D + malthx
	MAN6PI	[c]man6p <==> f6p
	GALS3	[c]h2o + melib --> gal + glc-D
	3HCINNMH	[c]3hcinnm + h + nadh + o2 --> dhcinnm + h2o + nad
	3HPPPNH	[c]3hpppn + h + nadh + o2 --> dhpppn + h2o + nad
	DHCINDO	[c]dhcinnm + o2 --> hkntd
	HPPPNDO	[c]dhpppn + o2 --> hkndd
	HKNDDH	[c]h2o + hkndd --> (2) h + op4en + succ
	HKNTDH	[c]h2o + hkntd --> fum + (2) h + op4en
	OP4ENH	[c]h2o + op4en --> 4h2opntn
	HOPNTAL	[c]4h2opntn --> acald + pyr
	ACALDi	[c]acald + coa + nad --> accoa + h + nadh
	M1PD	[c]mnl1p + nad <==> f6p + h + nadh
	AGDC	[c]acgam6p + h2o --> ac + gam6p
	G6PDA	[c]gam6p + h2o --> f6p + nh4
	ACNML	[c]acnam --> acmana + pyr
	TRE6PS	[c]g6p + udpg --> h + tre6p + udp
	TRE6PP	[c]h2o + tre6p --> pi + tre
	PACCOAL	[c]atp + coa + pac --> amp + phaccoa + ppi
	PFK_2	[c]atp + tag6p-D --> adp + h + tagdp-D
	PGMT	[c]g1p <==> g6p
	MCITL2	[c]micit <==> pyr + succ
	MCITS	[c]h2o + oaa + ppcoa --> 2mcit + coa + h
	MCITD	[c]2mcit --> 2mcacn + h2o
	ACCOAL	[c]atp + coa + ppa --> adp + pi + ppcoa
	PTA2	[c]pi + ppcoa --> coa + ppap
	RBK	[c]atp + rib-D --> adp + h + r5p
	RMI	[c]rmn <==> rml
	RMK	[c]atp + rml --> adp + h + rml1p
	RMPA	[c]rml1p <==> dhap + lald-L
	MMM2	[c]succoa --> mmcoa-R
	KG6PDC	[c]3dgulnp + h + h2o --> co2tot + xu5p-L
	X5PL3E	[c]xu5p-L --> ru5p-L
	SBTPD	[c]nad + sbt6p <==> f6p + h + nadh
	TAUDO	[c]akg + o2 + taur + h2o --> aacald + co2tot + h + so3 + succ
	PPAKr	[c]adp + ppap <==> atp + ppa
	OBTFL	[c]2obut + coa --> for + ppcoa
	TREHe	[e]h2o + tre --> (2) glc-D
	TRE6PH	[c]h2o + tre6p --> g6p + glc-D
	TREH	[c]h2o + tre --> (2) glc-D
	TARTD	[c]tartr-L --> h2o + oaa
	PEAMNO	[c]h2o + o2 + peamn --> h2o2 + nh4 + pacald
	ALTRH	[c]altrn --> 2ddglcn + h2o
	TAGURr	[c]altrn + nad <==> h + nadh + tagur
	GUI1	[c]glcur <==> fruur
	GUI2	[c]galur <==> tagur
	MNNH	[c]mana --> 2ddglcn + h2o
	MANAO	[c]mana + nad <==> fruur + h + nadh
	XYLI2i	[c]fru --> glc-D
	XYLI1	[c]xyl-D <==> xylu-D
	XYLK	[c]atp + xylu-D --> adp + h + xu5p-D
	DKGLCNR1	[c]25dkglcn + h + nadph --> 2dhguln + nadp
	HPYRRx	[c]h + hpyr + nadh --> glyc-R + nad
	HPYRRy	[c]h + hpyr + nadph --> glyc-R + nadp
	GLCRD	[c]glcr --> 5dh4dglc + h2o
	MMCD	[c]h + mmcoa-S + h2o --> co2tot + ppcoa
	PPCSCT	[c]ppcoa + succ --> ppa + succoa
	DKGLCNR2y	[c]25dkglcn + h + nadph --> 5dglcn + nadp
	2DGLCNRx	[c]2dhglcn + h + nadh --> glcn + nad
	2DGLCNRy	[c]2dhglcn + h + nadph --> glcn + nadp
	DKGLCNR2x	[c]25dkglcn + h + nadh --> 5dglcn + nad
	2DGULRx	[c]2dhguln + h + nadh --> idon-L + nad
	2DGULRy	[c]2dhguln + h + nadph --> idon-L + nadp
	DOGULNR	[c]23doguln + h + nadh --> 3dhguln + nad
	ICL	[c]icit --> glx + succ
	MALS	[c]accoa + glx + h2o --> coa + h + mal-L
	ME2	[c]mal-L + nadp + h2o --> co2tot + nadph + pyr
	PPCK	[c]atp + oaa + h2o --> adp + co2tot + pep
	PPA	[c]h2o + ppi --> h + (2) pi
	PPC	[c]co2tot + pep --> h + oaa + pi
	ME1	[c]mal-L + nad + h2o --> co2tot + nadh + pyr
	MDRPD	[c]5mdru1p --> dkmpp + h2o
	DKMPPD2	[c]dkmpp + (3) h2o --> 2kmb + for + (6) h + pi
	PTRCTA	[c]akg + ptrc --> 4abutn + glu-L
	SSALx	[c]h2o + nad + sucsal --> (2) h + nadh + succ
	ABUTD	[c]4abutn + h2o + nad --> 4abut + (2) h + nadh
	MTRK	[c]5mtr + atp --> 5mdr1p + adp + h
	MTRI	[c]5mdr1p <==> 5mdru1p
	DKMPPD	[c]dkmpp + h2o + o2 --> 2kmb + for + (2) h + pi
	G5SADs	[c]glu5sa --> 1pyr5c + h + h2o
	UNK3	[c]2kmb + glu-L --> akg + met-L
	ACGS	[c]accoa + glu-L --> acglu + coa + h
	ACGK	[c]acglu + atp --> acg5p + adp
	AGPR	[c]acg5sa + nadp + pi <==> acg5p + h + nadph
	ACOTA	[c]acorn + akg <==> acg5sa + glu-L
	NACODA	[c]acg5sa + h2o --> ac + glu5sa
	ACODA	[c]acorn + h2o --> ac + orn
	ARGSS	[c]asp-L + atp + citr-L --> amp + argsuc + h + ppi
	ARGSL	[c]argsuc <==> arg-L + fum
	OCBT	[c]cbp + orn <==> citr-L + h + pi
	AST	[c]arg-L + succoa --> coa + h + sucarg
	SOTA	[c]akg + sucorn --> glu-L + sucgsa
	SADH	[c](2) h + (3) h2o + sucarg --> co2tot + (2) nh4 + sucorn
	SGSAD	[c]h2o + nad + sucgsa --> (2) h + nadh + sucglu
	SGDS	[c]h2o + sucglu --> glu-L + succ
	CBPS	[c](2) atp + gln-L + h2o + hco3 --> (2) adp + cbp + glu-L + (2) h + pi
	SSALy	[c]h2o + nadp + sucsal --> (2) h + nadph + succ
	ABTA	[c]4abut + akg --> glu-L + sucsal
	GSPMDA	[c]gtspmd + h2o --> gthrd + spmd
	GSPMDS	[c]atp + gthrd + spmd --> adp + gtspmd + h + pi
	MTAN	[c]5mta + h2o --> 5mtr + ade
	G5SD	[c]glu5p + h + nadph --> glu5sa + nadp + pi
	GLU5K	[c]atp + glu-L --> adp + glu5p
	P5CR	[c]1pyr5c + (2) h + nadph --> nadp + pro-L
	P5CD	[c]1pyr5c + (2) h2o + nad --> glu-L + h + nadh
	PROD2	[c]fad + pro-L --> 1pyr5c + fadh2 + h
	ARGDC	[c]arg-L + h + h2o --> agm + co2tot
	AGMT	[c]agm + h2o --> ptrc + urea
	ORNDC	[c]h + orn + h2o --> co2tot + ptrc
	ADMDCr	[c]amet + h + h2o <==> ametam + co2tot
	SPMS	[c]ametam + ptrc --> 5mta + h + spmd
	SPMDAT1	[c]accoa + spmd --> N1aspmd + coa + h
	SPMDAT2	[c]accoa + spmd --> coa + h + n8aspmd
	ORNTA	[c]akg + orn --> glu-L + glu5sa
	PPTGS	[c]uaagmda --> h + peptido_EC + udcpdp
	UDCPDP	[c]h2o + udcpdp --> h + pi + udcpp
	KDOPP	[c]h2o + kdo8p --> kdo + pi
	PEPT_EC	[c]cmp + h + (0.02) pe_EC <==> (0.02) 12dgr_EC + cdpea
	PAPA_EC	[c]h2o + (0.02) pa_EC --> (0.02) 12dgr_EC + pi
	ECAP_EC	[c]unagamuf --> eca_EC + h + udcpdp
	AACPS1	[c]ACP + atp + ttdca --> amp + myrsACP + ppi
	AACPS2	[c]ACP + atp + ttdcea --> amp + ppi + tdeACP
	AACPS3	[c]ACP + atp + hdca --> amp + palmACP + ppi
	AACPS4	[c]ACP + atp + hdcea --> amp + hdeACP + ppi
	AACPS5	[c]ACP + atp + ocdcea --> amp + octeACP + ppi
	ALAALAr	[c](2) ala-D + atp <==> adp + alaala + h + pi
	DAGK_EC	[c](0.02) 12dgr_EC + atp --> adp + h + (0.02) pa_EC
	ETHAAL	[c]etha --> acald + nh4
	GDMANE	[c]gdpddman --> gdpofuc
	GOFUCR	[c]gdpofuc + h + nadph --> gdpfuc + nadp
	UDPGALM	[c]udpgal --> udpgalfur
	GF6PTA	[c]f6p + gln-L --> gam6p + glu-L
	UAGDP	[c]acgam1p + h + utp --> ppi + uacgam
	G1PACT	[c]accoa + gam1p --> acgam1p + coa + h
	GPDDA1	[c]g3pc + h2o --> chol + glyc3p + h
	GPDDA2	[c]g3pe + h2o --> etha + glyc3p + h
	GPDDA3	[c]g3ps + h2o --> glyc3p + h + ser-L
	GPDDA4	[c]g3pg + h2o --> glyc + glyc3p + h
	GPDDA5	[c]g3pi + h2o --> glyc3p + h + inost
	GMAND	[c]gdpmann --> gdpddman + h2o
	S7PI	[c]s7p --> gmhep7p
	GMHEPPA	[c]gmhep17bp + h2o --> gmhep1p + pi
	KDOPS	[c]ara5p + h2o + pep --> kdo8p + pi
	KDOCT2	[c]ctp + kdo --> ckdo + ppi
	MOAT	[c]ckdo + lipidA --> cmp + h + kdolipid4
	MOAT2	[c]ckdo + kdolipid4 --> cmp + h + kdo2lipid4
	UAGAAT	[c]3hmrsACP + uacgam <==> ACP + u3aga
	LPADSS	[c]lipidX + u23ga --> h + lipidAds + udp
	UHGADA	[c]h2o + u3aga --> ac + u3hga
	U23GAAT	[c]3hmrsACP + u3hga --> ACP + h + u23ga
	TDSK	[c]atp + lipidAds --> adp + h + lipidA
	EDTXS1	[c]ddcaACP + kdo2lipid4 --> ACP + kdo2lipid4L
	EDTXS3	[c]hdeACP + kdo2lipid4 --> ACP + kdo2lipid4p
	MAN1PT2	[c]gdp + h + man1p --> gdpmann + pi
	PAPPT3	[c]udcpp + ugmda --> uagmda + ump
	PGAMT	[c]gam1p <==> gam6p
	EDTXS4	[c]kdo2lipid4p + myrsACP --> ACP + lipa_cold
	EDTXS2	[c]kdo2lipid4L + myrsACP --> ACP + lipa
	UAGCVT	[c]pep + uacgam --> pi + uaccg
	UAPGR	[c]h + nadph + uaccg --> nadp + uamr
	UAMAS	[c]ala-L + atp + uamr --> adp + h + pi + uama
	UAMAGS	[c]atp + glu-D + uama --> adp + h + pi + uamag
	UAAGDS	[c]26dap-M + atp + uamag --> adp + h + pi + ugmd
	UGMDDS	[c]alaala + atp + ugmd --> adp + h + pi + ugmda
	UAGPT3	[c]uacgam + uagmda --> h + uaagmda + udp
	GLUR	[c]glu-D <==> glu-L
	PLIPA3	[c]h2o + (0.02) pc_EC --> (0.02) agpc_EC + h + (0.36) hdca + (0.07) hdcea + (0.5) ocdcea + (0.02) ttdca + (0.05) ttdcea
	PLIPA1	[c]h2o + (0.02) pg_EC --> (0.02) agpg_EC + h + (0.36) hdca + (0.07) hdcea + (0.5) ocdcea + (0.02) ttdca + (0.05) ttdcea
	PLIPA2	[c]h2o + (0.02) pe_EC --> (0.02) agpe_EC + h + (0.36) hdca + (0.07) hdcea + (0.5) ocdcea + (0.02) ttdca + (0.05) ttdcea
	LPLIPA1	[c](0.02) agpg_EC + h2o --> g3pg + h + (0.36) hdca + (0.07) hdcea + (0.5) ocdcea + (0.02) ttdca + (0.05) ttdcea
	LPLIPA2	[c](0.02) agpe_EC + h2o --> g3pe + h + (0.36) hdca + (0.07) hdcea + (0.5) ocdcea + (0.02) ttdca + (0.05) ttdcea
	LPLIPA3	[c](0.02) agpc_EC + h2o --> g3pc + h + (0.36) hdca + (0.07) hdcea + (0.5) ocdcea + (0.02) ttdca + (0.05) ttdcea
	LPLIPA4	[c](0.02) agpe_EC + (0.02) pg_EC --> (0.02) apg_EC + g3pe
	LPLIPA5	[c](0.02) agpc_EC + (0.02) pg_EC --> (0.02) apg_EC + g3pc
	LPLIPA6	[c](0.02) agpg_EC + (0.02) pg_EC --> (0.02) apg_EC + g3pg
	AGMHE	[c]adphep-D,D --> adphep-L,D
	GMHEPAT	[c]atp + gmhep1p + h --> adphep-D,D + ppi
	GMHEPK	[c]atp + gmhep7p --> adp + gmhep17bp + h
	LPSSYN_EC	[c](3) adphep-L,D + (2) cdpea + (3) ckdo + lipa + (2) udpg --> (3) adp + (2) cdp + (3) cmp + (10) h + lps_EC + (2) udp
	G1PTT	[c]dttp + g1p + h --> dtdpglu + ppi
	TDPGDH	[c]dtdpglu --> dtdp4d6dg + h2o
	TDPDRE	[c]dtdp4d6dg --> dtdp4d6dm
	TDPDRR	[c]dtdp4d6dm + h + nadph --> dtdprmn + nadp
	MI1PP	[c]h2o + mi1p-D --> inost + pi
	UDPGD	[c]h2o + (2) nad + udpg --> (3) h + (2) nadh + udpglcur
	USHD	[c]h2o + u23ga --> (2) h + lipidX + ump
	ACGAMT	[c]uacgam + udcpp --> ump + unaga
	UAG2Ei	[c]uacgam --> uacmam
	UACMAMO	[c]h2o + (2) nad + uacmam --> (3) h + (2) nadh + uacmamu
	TDPADGAT	[c]accoa + dtdp4addg --> coa + dtdp4aaddg + h
	TDPAGTA	[c]dtdp4d6dg + glu-L --> akg + dtdp4addg
	AADDGT	[c]dtdp4aaddg + unagamu --> dtdp + h + unagamuf
	ACMAMUT	[c]uacmamu + unaga --> h + udp + unagamu
	ACONT	[c]cit <==> icit
	CITL	[c]cit --> ac + oaa
	FRD2	[c]fum + mql8 --> mqn8 + succ
	FRD3	[c]2dmmql8 + fum --> 2dmmq8 + succ
	FUM	[c]fum + h2o <==> mal-L
	CS	[c]accoa + h2o + oaa --> cit + coa + h
	ICDHyr	[c]icit + nadp + h2o <==> akg + co2tot + nadph
	TEST_AKGDH	[c]akg + coa + nad + h2o --> co2tot + nadh + succoa
	MDH	[c]mal-L + nad <==> h + nadh + oaa
	MDH2	[c]mal-L + q8 --> oaa + q8h2
	MDH3	[c]mal-L + mqn8 --> mql8 + oaa
	SUCD1i	[c]fad + succ --> fadh2 + fum
	SUCOAS	[c]atp + coa + succ <==> adp + pi + succoa
	PMDPHT	[c]5aprbu + h2o --> 4r5au + pi
	DNMPPA	[c]dhpmp + h2o --> dhnpt + pi
	NADPPPS	[c]h2o + nadp --> nad + pi
	NMNN	[c]h2o + nmn --> h + ncam + r5p
	NADDPe	[e]h2o + nad --> amp + (2) h + nmn
	PPCDC	[c]4ppcys + h +h2o --> co2tot + pan4p
	DPCOAK	[c]atp + dpcoa --> adp + coa + h
	HYPOE	[c]h2o + pyam5p --> pi + pydam
	PYDXPP	[c]h2o + pydx5p --> pi + pydx
	PDXPP	[c]h2o + pdx5p --> pi + pydxn
	NMNDA	[c]h2o + nmn --> nh4 + nicrnt
	TMKr	[c]atp + thm <==> adp + h + thmmp
	PPNCL2	[c]4ppan + ctp + cys-L --> 4ppcys + cmp + h + ppi
	ACPS1	[c]apoACP + coa --> ACP + h + pap
	AMAOTr	[c]8aonn + amet <==> amob + dann
	BTS2	[c]cys-L + dtbt <==> ala-L + btn + (2) h
	DBTSr	[c]atp + co2tot + dann <==> adp + dtbt + (3) h + pi + h2o
	AOXSr	[c]ala-L + h + pmcoa + h2o <==> 8aonn + co2tot + coa
	BSORx	[c]btnso + h + nadh --> btn + h2o + nad
	BSORy	[c]btnso + h + nadph --> btn + h2o + nadp
	CBIAT	[c]atp + cbi + h2o <==> adocbi + pi + ppi
	CBLAT	[c]atp + cbl1 + h2o <==> adocbl + pi + ppi
	PNTK	[c]atp + pnto-R --> 4ppan + adp + h
	PTPATi	[c]atp + h + pan4p --> dpcoa + ppi
	ADOCBLS	[c]agdpcbi + rdmbzi --> adocbl + gmp + h
	NNDMBRT	[c]dmbzid + nicrnt --> 5prdmbz + h + nac
	ADOCBIK	[c]adocbi + atp --> adocbip + adp + h
	ACBIPGT	[c]adocbip + gtp + h --> agdpcbi + ppi
	HEMEOS	[c]frdp + h2o + pheme --> hemeO + ppi
	SHCHD2	[c]nad + shcl --> h + nadh + srch
	SHCHF	[c]fe2 + srch --> (3) h + sheme
	DXPRIi	[c]dxyl5p + h + nadph --> 2me4p + nadp
	DXPS	[c]g3p + h + pyr + h2o --> co2tot + dxyl5p
	DHBD	[c]23ddhb + nad <==> 23dhb + h + nadh
	ICHORT	[c]h2o + ichor --> 23ddhb + pyr
	ENTCS	[c](3) 23dhba + (3) seramp --> (6) amp + enter + (6) h
	DHBSr	[c]23dhb + atp <==> 23dhba + ppi
	SERASr	[c]atp + h + ser-L <==> ppi + seramp
	E4PD	[c]e4p + h2o + nad <==> 4per + (2) h + nadh
	DHFR	[c]dhf + h + nadph <==> nadp + thf
	DHNPA2	[c]dhnpt --> 6hmhpt + gcald
	DHFS	[c]atp + dhpt + glu-L --> adp + dhf + pi
	GTPCI	[c]gtp + h2o --> ahdt + for
	HPPK2	[c]6hmhpt + atp --> 6hmhptpp + amp + h
	DHPS2	[c]4abz + 6hmhptpp --> dhpt + h + ppi
	MECDPDH	[c]2mecdp + h --> h2mb4p + h2o
	GLUTRS	[c]atp + glu-L + trnaglu --> amp + glutrna + ppi
	ALATA_D2	[c]ala-D + pydx5p --> pyam5p + pyr
	ALATA_L2	[c]ala-L + pydx5p --> pyam5p + pyr
	GTHOr	[c]gthox + h + nadph <==> (2) gthrd + nadp
	GLUCYS	[c]atp + cys-L + glu-L --> adp + glucys + h + pi
	GTHS	[c]atp + glucys + gly --> adp + gthrd + h + pi
	GLUTRR	[c]glutrna + h + nadph --> glu1sa + nadp + trnaglu
	PPBNGS	[c](2) 5aop --> h + (2) h2o + ppbng
	HMBS	[c]h2o + (4) ppbng --> hmbil + (4) nh4
	UPP3S	[c]hmbil --> h2o + uppg3
	UPPDC1	[c](4) h + uppg3 + (4) h2o --> (4) co2tot + cpppg3
	CPPPGO	[c]cpppg3 + (2) h + o2 --> (2) co2tot + pppg9
	PPPGO	[c](1.5) o2 + pppg9 --> (3) h2o + ppp9
	FCLT	[c]fe2 + ppp9 --> (2) h + pheme
	G1SATi	[c]glu1sa --> 5aop
	UPP3MT	[c](2) amet + uppg3 --> (2) ahcys + h + shcl
	IPDDIi	[c]ipdp --> dmpp
	DMATT	[c]dmpp + ipdp --> grdp + ppi
	GRTT	[c]grdp + ipdp --> frdp + ppi
	OCTDPS	[c]frdp + (5) ipdp --> octdp + (5) ppi
	MEPCT	[c]2me4p + ctp + h --> 4c2me + ppi
	CDPMEK	[c]4c2me + atp --> 2p4c2me + adp + h
	MECDPS	[c]2p4c2me --> 2mecdp + cmp
	NADDP	[c]h2o + nad --> amp + (2) h + nmn
	DMPPS	[c]h + h2mb4p + nadh --> dmpp + h2o + nad
	IPDPS	[c]h + h2mb4p + nadh --> h2o + ipdp + nad
	DHNAOT	[c]dhna + octdp + h2o --> 2dmmq8 + co2tot + h + ppi
	NPHS	[c]sbzcoa --> coa + dhna
	SUCBZS	[c]2shchc --> h2o + sucbz
	OXGDC2	[c]akg + h + thmpp + h2o --> co2tot + ssaltpp
	SHCHCS2	[c]ichor + ssaltpp --> 2shchc + pyr + thmpp
	SUCBZL	[c]atp + coa + sucbz --> amp + ppi + sbzcoa
	ICHORSi	[c]chor --> ichor
	AMMQT8_2	[c]2dmmq8 + amet --> ahcys + h + mqn8
	QULNS	[c]dhap + iasp --> h + (2) h2o + pi + quln
	ASPO3	[c]asp-L + q8 --> iasp + q8h2
	ASPO4	[c]asp-L + mqn8 --> iasp + mql8
	ASPO5	[c]asp-L + fum --> iasp + succ
	ASPO6	[c]asp-L + o2 --> h2o2 + iasp
	NNDPR	[c](2) h + prpp + quln + h2o --> co2tot + nicrnt + ppi
	NNAT	[c]atp + h + nicrnt --> dnad + ppi
	NMNAT	[c]atp + h + nmn --> nad + ppi
	NADS1	[c]atp + dnad + nh4 --> amp + h + nad + ppi
	DNTPPA	[c]ahdt + h2o --> dhpmp + h + ppi
	ADCS	[c]chor + gln-L --> 4adcho + glu-L
	ADCL	[c]4adcho --> 4abz + h + pyr
	MOHMT	[c]3mob + h2o + mlthf --> 2dhp + thf
	PANTS	[c]ala-B + atp + pant-R --> amp + h + pnto-R + ppi
	ASP1DC	[c]asp-L + h + h2o --> ala-B + co2tot
	DPR	[c]2dhp + h + nadph --> nadp + pant-R
	PDX5PS	[c]dxyl5p + nad + phthr --> co2tot + h + h2o + nadh + pdx5p + pi
	PERD	[c]4per + nad <==> h + nadh + ohpb
	PDX5PO	[c]o2 + pdx5p <==> h2o2 + pydx5p
	PYAM5PO	[c]h2o + o2 + pyam5p --> h2o2 + nh4 + pydx5p
	PYDXNK	[c]atp + pydxn --> adp + h + pdx5p
	PYDAMK	[c]atp + pydam --> adp + h + pyam5p
	PYDXK	[c]atp + pydx --> adp + h + pydx5p
	RZ5PP	[c]5prdmbz + h2o --> pi + rdmbzi
	NNAM	[c]h2o + ncam --> nac + nh4
	NAMNPP	[c]atp + h2o + nac + prpp --> adp + nicrnt + pi + ppi
	GTPCII2	[c]gtp + (3) h2o --> 25drapp + for + (2) h + ppi
	DB4PS	[c]ru5p-D --> db4p + for + h
	APRAUR	[c]5apru + h + nadph --> 5aprbu + nadp
	DHPPDA2	[c]25drapp + h + h2o --> 5apru + nh4
	RBFSa	[c]4r5au + db4p --> dmlz + (2) h2o + pi
	RBFK	[c]atp + ribflv --> adp + fmn + h
	FMNAT	[c]atp + fmn + h --> fad + ppi
	RBFSb	[c](2) dmlz --> 4r5au + ribflv
	OHPBAT	[c]glu-L + ohpb <==> akg + phthr
	AMPMS	[c]air + h2o --> 4ampm + (2) for + (4) h
	PMPK	[c]4ampm + atp --> 2mahmp + adp
	HMPK1	[c]4ahmmp + atp --> 4ampm + adp + h
	TMPPP	[c]2mahmp + 4mpetz + h --> ppi + thmmp
	TMPKr	[c]atp + thmmp <==> adp + thmpp
	HETZK	[c]4mhetz + atp --> 4mpetz + adp + h
	THZPSN	[c]atp + cys-L + dxyl5p + tyr-L --> 4hba + 4mpetz + ala-L + amp + co2tot + h + ppi
	4HTHRS	[c]h2o + phthr --> 4hthr + pi
	HBZOPT	[c]4hbz + octdp --> 3ophb + ppi
	OPHHX	[c]2oph + (0.5) o2 --> 2ohph
	CHRPL	[c]chor --> 4hbz + pyr
	OPHBDC	[c]3ophb + h + h2o --> 2oph + co2tot
	OMBZLM	[c]2ombzl + amet --> 2ommbl + ahcys + h
	OMMBLHX	[c]2ommbl + (0.5) o2 --> 2omhmbl
	OHPHM	[c]2ohph + amet --> 2omph + ahcys + h
	DMQMT	[c]2omhmbl + amet --> ahcys + h + q8h2
	OMPHHX	[c]2omph + (0.5) o2 --> 2ombzl
	UDCPDPS	[c]frdp + (8) ipdp --> (8) ppi + udcpdp
	DXYLK	[c]atp + dxyl --> adp + dxyl5p + h
	NADK	[c]atp + nad --> adp + h + nadp
	BPNT	[c]h2o + pap --> amp + pi
	ADSK	[c]aps + atp --> adp + h + paps
	SADT2	[c]atp + gtp + h2o + so4 --> aps + gdp + pi + ppi
	SERAT	[c]accoa + ser-L <==> acser + coa
	PAPSR	[c]paps + trdrd --> (2) h + pap + so3 + trdox
	SULR	[c](3) h2o + h2s + (3) nadp <==> (5) h + (3) nadph + so3
	CYSS	[c]acser + h2s --> ac + cys-L + h
	TRPAS1	[c]cys-L + h2o --> h2s + nh4 + pyr
	GCALDD	[c]gcald + h2o + nad --> glyclt + (2) h + nadh
	MTHFC	[c]h2o + methf <==> 10fthf
	MTHFD	[c]mlthf + nadp <==> h + methf + nadph
	GLYCL	[c]gly + nad + thf + h2o --> co2tot + mlthf + nadh + nh4
	MTHFR2	[c]h + mlthf + nadh --> 5mthf + nad
	FTHFD	[c]10fthf + h2o --> for + h + thf
	GLUDC	[c]glu-L + h + h2o --> 4abut + co2tot
	GLUDy	[c]glu-L + h2o + nadp <==> akg + h + nadph + nh4
	GLNS	[c]atp + glu-L + nh4 --> adp + gln-L + h + pi
	GLUSy	[c]akg + gln-L + h + nadph --> (2) glu-L + nadp
	GLUN	[c]gln-L + h2o --> glu-L + nh4
	SERD_D	[c]ser-D --> nh4 + pyr
	GHMT2	[c]ser-L + thf --> gly + h2o + mlthf
	GLYATi	[c]2aobut + coa --> accoa + gly
	PGCD	[c]3pg + nad --> 3php + h + nadh
	PSP_L	[c]h2o + pser-L --> pi + ser-L
	PSERT	[c]3php + glu-L --> akg + pser-L
	SERD_L	[c]ser-L --> nh4 + pyr
	THRD	[c]nad + thr-L --> 2aobut + h + nadh
	PDH	[c]coa + nad + pyr + h2o --> accoa + co2tot + nadh
	G1PP	[c]g1p + h2o --> glc-D + pi
	ENO	[c]2pg <==> h2o + pep
	FBA	[c]fdp <==> dhap + g3p
	FBP	[c]fdp + h2o --> f6p + pi
	F6PA	[c]f6p <==> dha + g3p
	GAPD	[c]g3p + nad + pi <==> 13dpg + h + nadh
	GLCS1	[c]adpglc --> adp + glycogen + h
	GLGC	[c]atp + g1p + h --> adpglc + ppi
	GLCP	[c]glycogen + pi --> g1p
	HEX1	[c]atp + glc-D --> adp + g6p + h
	PGM	[c]2pg <==> 3pg
	PFK	[c]atp + f6p --> adp + fdp + h
	PGI	[c]g6p <==> f6p
	PGK	[c]3pg + atp <==> 13dpg + adp
	PPS	[c]atp + h2o + pyr --> amp + (2) h + pep + pi
	PYK	[c]adp + h + pep --> atp + pyr
	TPI	[c]dhap <==> g3p
	TRSAR	[c]2h3oppan + h + nadh --> glyc-R + nad
	GLXCL	[c](2) glx + h + h2o --> 2h3oppan + co2tot
	GLYCK	[c]atp + glyc-R --> 3pg + adp + h
	GLYCLTDy	[c]glx + h + nadph --> glyclt + nadp
	GLYCLTDx	[c]glx + h + nadh --> glyclt + nad
	PRMICIi	[c]prfp --> prlp
	IGPDH	[c]eig3p --> h2o + imacp
	HISTP	[c]h2o + hisp --> histd + pi
	HSTPT	[c]glu-L + imacp --> akg + hisp
	HISTD	[c]h2o + histd + (2) nad --> (3) h + his-L + (2) nadh
	IG3PS	[c]gln-L + prlp --> aicar + eig3p + glu-L + h
	ATPPRT	[c]atp + prpp --> ppi + prbatp
	PRATPP	[c]h2o + prbatp --> h + ppi + prbamp
	PRAMPC	[c]h2o + prbamp --> prfp
	PRPPS	[c]atp + r5p <==> amp + h + prpp
	ACCOACr	[c]accoa + atp + hco3 <==> adp + h + malcoa + pi
	ACACT1r	[c](2) accoa <==> aacoa + coa
	CDAPPA_EC	[c](0.02) cdpdag1 + h2o --> cmp + (2) h + (0.02) pa_EC
	DASYN_EC	[c]ctp + h + (0.02) pa_EC <==> (0.02) cdpdag1 + ppi
	CLPNS_EC	[c](0.04) pg_EC <==> (0.02) clpn_EC + glyc
	C140SN	[c]actACP + (17) h + (5) malACP + (12) nadph --> (5) ACP + (5) co2tot + h2o + myrsACP + (12) nadp
	C120SN	[c]actACP + (14) h + (4) malACP + (10) nadph --> (4) ACP + (4) co2tot + ddcaACP + h2o + (10) nadp
	MACPD	[c]h + malACP + h2o --> acACP + co2tot
	KAS14	[c]acACP + h + malACP + h2o --> ACP + actACP + co2tot
	MCOATA	[c]ACP + malcoa <==> coa + malACP
	C160SN	[c]actACP + (20) h + (6) malACP + (14) nadph --> (6) ACP + (6) co2tot + h2o + (14) nadp + palmACP
	KAS16	[c]ddcaACP + (2) h + malACP + nadph + h2o --> 3hmrsACP + ACP + co2tot + nadp
	C181SN	[c]actACP + (22) h + (7) malACP + (15) nadph --> (7) ACP + (7) co2tot + h2o + (15) nadp + octeACP
	C141SN	[c]actACP + (16) h + (5) malACP + (11) nadph --> (5) ACP + (5) co2tot + h2o + (11) nadp + tdeACP
	KAS15	[c]accoa + h + malACP + h2o --> actACP + co2tot + coa
	ACOATA	[c]ACP + accoa <==> acACP + coa
	C161SN	[c]actACP + (19) h + (6) malACP + (13) nadph --> (6) ACP + (6) co2tot + h2o + hdeACP + (13) nadp
	FAO2	[c]atp + (8) coa + (7) fad + (7) h2o + hdca + (7) nad --> (8) accoa + amp + (7) fadh2 + (7) h + (7) nadh + ppi
	FAO1	[c]atp + (7) coa + (6) fad + (6) h2o + (6) nad + ttdca --> (7) accoa + amp + (6) fadh2 + (6) h + (6) nadh + ppi
	FAO3	[c]atp + (9) coa + (8) fad + (8) h2o + (8) nad + ocdca --> (9) accoa + amp + (8) fadh2 + (8) h + (8) nadh + ppi
	PGPP_EC	[c]h2o + (0.02) pgp_EC --> (0.02) pg_EC + pi
	PGSA_EC	[c](0.02) cdpdag1 + glyc3p <==> cmp + h + (0.02) pgp_EC
	PASYN_EC	[c]glyc3p + (0.14) hdeACP + (0.04) myrsACP + octeACP + (0.72) palmACP + (0.1) tdeACP --> (2) ACP + (0.02) pa_EC
	PSD_EC	[c]h + (0.02) ps_EC + h2o --> co2tot + (0.02) pe_EC
	PSSA_EC	[c](0.02) cdpdag1 + ser-L <==> cmp + h + (0.02) ps_EC
	AHC	[c]ahcys + h2o <==> adn + hcys-L
	DHPTDC	[c]dhptd --> h2o + hmfurn
	RHCCE	[c]rhcys --> dhptd + hcys-L
	HSST	[c]hom-L + succoa --> coa + suchms
	SHSL1	[c]cys-L + suchms --> cyst-L + h + succ
	CYSTL	[c]cyst-L + h2o --> hcys-L + nh4 + pyr
	METS	[c]5mthf + hcys-L --> met-L + thf
	METAT	[c]atp + h2o + met-L --> amet + pi + ppi
	AHCYSNS	[c]ahcys + h2o --> ade + rhcys
	LGTHL	[c]gthrd + mthgxl --> lgt-S
	GLYOX	[c]h2o + lgt-S --> gthrd + h + lac-D
	MGSA	[c]dhap --> mthgxl + pi
	UGLYCH	[c](2) h + (2) h2o + urdglyc --> co2tot + glx + (2) nh4
	ALLTN	[c]alltn + h2o --> alltt + h
	ALLTAH	[c]alltt + h2o --> urdglyc + urea
	CYNTAH	[c]cynt + (3) h + hco3 + (2) h2o --> (2) co2tot + nh4
	CMPN	[c]cmp + h2o --> csn + r5p
	ADA	[c]adn + h + h2o --> ins + nh4
	DADA	[c]dad-2 + h + h2o --> din + nh4
	ADNK1	[c]adn + atp --> adp + amp + h
	ADK1	[c]amp + atp <==> (2) adp
	DADK	[c]atp + damp <==> adp + dadp
	ADK4	[c]amp + itp <==> adp + idp
	ADK3	[c]amp + gtp <==> adp + gdp
	AMPN	[c]amp + h2o --> ade + r5p
	AP4AH	[c]ap4a + h2o --> (2) adp + (2) h
	GP4GH	[c]gp4g + h2o --> (2) gdp + (2) h
	AP5AH	[c]ap5a + h2o --> adp + atp + (2) h
	ADPT	[c]ade + prpp --> amp + ppi
	CYTD	[c]cytd + h + h2o --> nh4 + uri
	DCYTD	[c]dcyt + h + h2o --> duri + nh4
	CYTK2	[c]atp + dcmp <==> adp + dcdp
	CYTK1	[c]atp + cmp <==> adp + cdp
	UMPK	[c]atp + ump <==> adp + udp
	CSND	[c]csn + h + h2o --> nh4 + ura
	ADNCYC	[c]atp --> camp + ppi
	DCTPD	[c]dctp + h + h2o --> dutp + nh4
	TMDPP	[c]pi + thymd <==> 2dr1p + thym
	DURIPP	[c]duri + pi <==> 2dr1p + ura
	NTPTP1	[c]dgtp + h2o --> dgsn + pppi
	NTPTP2	[c]gtp + h2o --> gsn + pppi
	DUTPDP	[c]dutp + h2o --> dump + h + ppi
	GK1	[c]atp + gmp <==> adp + gdp
	DGK1	[c]atp + dgmp <==> adp + dgdp
	XPPT	[c]prpp + xan --> ppi + xmp
	HXPRT	[c]hxan + prpp --> imp + ppi
	GUAPRT	[c]gua + prpp --> gmp + ppi
	INSK	[c]atp + ins --> adp + h + imp
	GSNK	[c]atp + gsn --> adp + gmp + h
	NTPP3	[c]dctp + h2o --> dcmp + h + ppi
	NTPP4	[c]ctp + h2o --> cmp + h + ppi
	NTPP5	[c]datp + h2o --> damp + h + ppi
	NTPP6	[c]atp + h2o --> amp + h + ppi
	NTPP7	[c]dttp + h2o --> dtmp + h + ppi
	NTPP8	[c]h2o + utp --> h + ppi + ump
	NTPP1	[c]dgtp + h2o --> dgmp + h + ppi
	NTPP2	[c]gtp + h2o --> gmp + h + ppi
	NDPK1	[c]atp + gdp <==> adp + gtp
	NDPK2	[c]atp + udp <==> adp + utp
	NDPK3	[c]atp + cdp <==> adp + ctp
	NDPK5	[c]atp + dgdp <==> adp + dgtp
	NDPK6	[c]atp + dudp <==> adp + dutp
	NDPK7	[c]atp + dcdp <==> adp + dctp
	NDPK8	[c]atp + dadp <==> adp + datp
	NDPK4	[c]atp + dtdp <==> adp + dttp
	RNDR1	[c]adp + trdrd --> dadp + h2o + trdox
	RNDR2	[c]gdp + trdrd --> dgdp + h2o + trdox
	RNDR4	[c]trdrd + udp --> dudp + h2o + trdox
	RNDR3	[c]cdp + trdrd --> dcdp + h2o + trdox
	RNTR1	[c]atp + trdrd --> datp + h2o + trdox
	RNTR2	[c]gtp + trdrd --> dgtp + h2o + trdox
	RNTR3	[c]ctp + trdrd --> dctp + h2o + trdox
	RNTR4	[c]trdrd + utp --> dutp + h2o + trdox
	URIDK2r	[c]atp + dump <==> adp + dudp
	DURIK1	[c]atp + duri --> adp + dump + h
	TMDK1	[c]atp + thymd --> adp + dtmp + h
	TMDS	[c]dump + mlthf --> dhf + dtmp
	DTMPK	[c]atp + dtmp <==> adp + dtdp
	URIK2	[c]gtp + uri --> gdp + h + ump
	CYTDK2	[c]cytd + gtp --> cmp + gdp + h
	PYNP2r	[c]pi + uri <==> r1p + ura
	UPPRT	[c]prpp + ura --> ppi + ump
	NTD1	[c]dump + h2o --> duri + pi
	NTD5	[c]dtmp + h2o --> pi + thymd
	NTD6	[c]damp + h2o --> dad-2 + pi
	NTD8	[c]dgmp + h2o --> dgsn + pi
	NTD3	[c]dcmp + h2o --> dcyt + pi
	NTD4	[c]cmp + h2o --> cytd + pi
	NTD7	[c]amp + h2o --> adn + pi
	NTD9	[c]gmp + h2o --> gsn + pi
	NTD11	[c]h2o + imp --> ins + pi
	NTD10	[c]h2o + xmp --> pi + xtsn
	NTD2	[c]h2o + ump --> pi + uri
	PUNP6	[c]din + pi <==> 2dr1p + hxan
	PUNP5	[c]ins + pi <==> hxan + r1p
	PUNP2	[c]dad-2 + pi <==> 2dr1p + ade
	PUNP4	[c]dgsn + pi <==> 2dr1p + gua
	PUNP1	[c]adn + pi <==> ade + r1p
	PUNP3	[c]gsn + pi <==> gua + r1p
	PUNP7	[c]pi + xtsn <==> r1p + xan
	GUAD	[c]gua + h + h2o --> nh4 + xan
	ADD	[c]ade + h + h2o --> hxan + nh4
	L-LACD2	[c]lac-L + q8 --> pyr + q8h2
	L-LACD3	[c]lac-L + mqn8 --> mql8 + pyr
	CRNBTCT	[c]bbtcoa + crn <==> crncoa + gbbtn
	CRNCBCT	[c]crn + ctbtcoa <==> crncoa + ctbt
	CRNCDH	[c]crncoa <==> ctbtcoa + h2o
	CYTBD	(2) h[c] + (0.5) o2[c] + q8h2[c] --> (2) h[e] + h2o[c] + q8[c]
	CYTBO3	(2.5) h[c] + (0.5) o2[c] + q8h2[c] --> (2.5) h[e] + h2o[c] + q8[c]
	LDH_D2	[c]lac-D + q8 --> pyr + q8h2
	DMSOR1	[c]dmso + mql8 --> dms + h2o + mqn8
	DMSOR2	[c]2dmmql8 + dmso --> 2dmmq8 + dms + h2o
	TMAOR1	[c]h + mql8 + tmao --> h2o + mqn8 + tma
	TMAOR2	[c]2dmmql8 + h + tmao --> 2dmmq8 + h2o + tma
	FDH2	for[c] + (3) h[c] + q8[c] + h2o[c]--> co2tot[c] + (2) h[e] + q8h2[c]
	FDH3	for[c] + (3) h[c] + mqn8[c] + h2o[c] --> co2tot[c] + (2) h[e] + mql8[c]
	GLCDe	glc-D[e] + h2o[e] + q8[c] --> glcn[e] + h[e] + q8h2[c]
	G3PD7	[c]2dmmq8 + glyc3p --> 2dmmql8 + dhap
	G3PD6	[c]glyc3p + mqn8 --> dhap + mql8
	G3PD5	[c]glyc3p + q8 --> dhap + q8h2
	HYD3	2dmmq8[c] + (2) h[c] + h2[c] --> 2dmmql8[c] + (2) h[e]
	HYD1	(2) h[c] + h2[c] + q8[c] --> (2) h[e] + q8h2[c]
	HYD2	(2) h[c] + h2[c] + mqn8[c] --> (2) h[e] + mql8[c]
	NO3R1	(2) h[c] + no3[c] + q8h2[c] --> (2) h[e] + h2o[c] + no2[c] + q8[c]
	NO3R2	(2) h[c] + mql8[c] + no3[c] --> (2) h[e] + h2o[c] + mqn8[c] + no2[c]
	NADH5	[c]h + nadh + q8 --> nad + q8h2
	NADH9	[c]2dmmq8 + h + nadh --> 2dmmql8 + nad
	NADH10	[c]h + mqn8 + nadh --> mql8 + nad
	NTRIR2x	[c](5) h + (3) nadh + no2 --> (2) h2o + (3) nad + nh4
	NADH6	(4.5) h[c] + nadh[c] + q8[c] --> (3.5) h[e] + nad[c] + q8h2[c]
	NADH7	(3) h[c] + mqn8[c] + nadh[c] --> (2) h[e] + mql8[c] + nad[c]
	NADH8	2dmmq8[c] + (3.8) h[c] + nadh[c] --> 2dmmql8[c] + (2.8) h[e] + nad[c]
	THD2	(2) h[e] + nadh[c] + nadp[c] --> (2) h[c] + nad[c] + nadph[c]
	POX	[c](2) h2o + pyr + q8 --> ac + co2tot + q8h2
	SUCD4	[c]fadh2 + q8 <==> fad + q8h2
	TEST_NADTRHD	[c]nad + nadph --> nadh + nadp
	TMAOR1e	h[e] + mql8[c] + tmao[e] --> h2o[e] + mqn8[c] + tma[e]
	TMAOR2e	2dmmql8[c] + h[e] + tmao[e] --> 2dmmq8[c] + h2o[e] + tma[e]
	DMSOR1e	dmso[e] + mql8[c] --> dms[e] + h2o[e] + mqn8[c]
	DMSOR2e	2dmmql8[c] + dmso[e] --> 2dmmq8[c] + dms[e] + h2o[e]
	TRDR	[c]h + nadph + trdox --> nadp + trdrd
	PGL	[c]6pgl + h2o --> 6pgc + h
	EDA	[c]2ddg6p --> g3p + pyr
	EDD	[c]6pgc --> 2ddg6p + h2o
	GND	[c]6pgc + nadp + h2o --> co2tot + nadph + ru5p-D
	RPE	[c]ru5p-D <==> xu5p-D
	RPI	[c]r5p <==> ru5p-D
	TALA	[c]g3p + s7p <==> e4p + f6p
	TKT1	[c]r5p + xu5p-D <==> g3p + s7p
	TKT2	[c]e4p + xu5p-D <==> f6p + g3p
	G6PDH2r	[c]g6p + nadp <==> 6pgl + h + nadph
	GMPS2	[c]atp + gln-L + h2o + xmp --> amp + glu-L + gmp + (2) h + ppi
	IMPD	[c]h2o + imp + nad --> h + nadh + xmp
	GMPR	[c]gmp + (2) h + nadph --> imp + nadp + nh4
	ADSS	[c]asp-L + gtp + imp --> dcamp + gdp + (2) h + pi
	ADSL2r	[c]25aics <==> aicar + fum
	ADSL1r	[c]dcamp <==> amp + fum
	PRASCS	[c]5aizc + asp-L + atp <==> 25aics + adp + h + pi
	PRAGSr	[c]atp + gly + pram <==> adp + gar + h + pi
	AIRC3	[c]5aizc <==> 5caiz
	GLUPRT	[c]gln-L + h2o + prpp --> glu-L + ppi + pram
	AICART	[c]10fthf + aicar <==> fprica + thf
	IMPC	[c]h2o + imp <==> fprica
	AIRC2	[c]air + atp + hco3 --> 5caiz + adp + h + pi
	PRFGS	[c]atp + fgam + gln-L + h2o --> adp + fpram + glu-L + h + pi
	PRAIS	[c]atp + fpram --> adp + air + (2) h + pi
	GARFT	[c]10fthf + gar <==> fgam + h + thf
	GART	[c]atp + for + gar --> adp + fgam + h + pi
	ASPCT	[c]asp-L + cbp --> cbasp + h + pi
	DHORTS	[c]dhor-S + h2o <==> cbasp + h
	DHORD2	[c]dhor-S + q8 --> orot + q8h2
	DHORD5	[c]dhor-S + mqn8 --> mql8 + orot
	ORPT	[c]orot5p + ppi <==> orot + prpp
	OMPDC	[c]h + orot5p + h2o --> co2tot + ump
	CTPS2	[c]atp + gln-L + h2o + utp --> adp + ctp + glu-L + (2) h + pi
	CBMK	[c]atp + co2tot + nh4 --> adp + cbp + (2) h + h2o
	AMANAPE	[c]acmanap --> acgam6p
	AMANK	[c]acmana + atp --> acmanap + adp + h
	ALLTNt2r	alltn[e] + h[e] <==> alltn[c] + h[c]
	ARGORNt7	arg-L[e] + orn[c] <==> arg-L[c] + orn[e]
	ACACt2	acac[e] + h[e] <==> acac[c] + h[c]
	BUTt2r	but[e] + h[e] <==> but[c] + h[c]
	CYNTt2	cynt[e] + h[e] --> cynt[c] + h[c]
	GALCTt2r	galct-D[e] + h[e] <==> galct-D[c] + h[c]
	GLCRt2r	glcr[e] + h[e] <==> glcr[c] + h[c]
	PPPNt2r	h[e] + pppn[e] <==> h[c] + pppn[c]
	HPPPNt2r	3hpppn[e] + h[e] <==> 3hpppn[c] + h[c]
	HCINNMt2r	3hcinnm[e] + h[e] <==> 3hcinnm[c] + h[c]
	GLUABUTt7	4abut[c] + glu-L[e] <==> 4abut[e] + glu-L[c]
	ALAt2r	ala-L[e] + h[e] <==> ala-L[c] + h[c]
	URAt2r	h[e] + ura[e] <==> h[c] + ura[c]
	GLYBt2r	glyb[e] + h[e] <==> glyb[c] + h[c]
	CHLabc	atp[c] + chol[e] + h2o[c] --> adp[c] + chol[c] + h[c] + pi[c]
	GLYBabc	atp[c] + glyb[e] + h2o[c] --> adp[c] + glyb[c] + h[c] + pi[c]
	TARTRt7	succ[c] + tartr-L[e] <==> succ[e] + tartr-L[c]
	SUCCabc	atp[c] + h2o[c] + succ[e] --> adp[c] + h[c] + pi[c] + succ[c]
	GUAt2	gua[e] + h[e] --> gua[c] + h[c]
	XANt2	h[e] + xan[e] --> h[c] + xan[c]
	ACKr	[c]ac + atp <==> actp + adp
	ACS	[c]ac + atp + coa --> accoa + amp + ppi
	ADHEr	[c]accoa + (2) h + (2) nadh <==> coa + etoh + (2) nad
	LDH_D	[c]lac-D + nad <==> h + nadh + pyr
	FHL	[c]for + h + h2o --> co2tot + h2
	PTAr	[c]accoa + pi <==> actp + coa
	PFL	[c]coa + pyr --> accoa + for
	SDPTA	[c]akg + sl26da <==> glu-L + sl2a6o
	ASAD	[c]aspsa + nadp + pi <==> 4pasp + h + nadph
	DHDPS	[c]aspsa + pyr --> 23dhdp + h + (2) h2o
	DHDPRy	[c]23dhdp + h + nadph --> nadp + thdp
	THDPS	[c]h2o + succoa + thdp --> coa + sl2a6o
	SDPDS	[c]h2o + sl26da --> 26dap-LL + succ
	DAPE	[c]26dap-LL <==> 26dap-M
	LYSDC	[c]h + lys-L + h2o --> 15dap + co2tot
	THRAr	[c]thr-L <==> acald + gly
	DAPDC	[c]26dap-M + h + h2o --> co2tot + lys-L
	HSDy	[c]hom-L + nadp <==> aspsa + h + nadph
	ASPK	[c]asp-L + atp <==> 4pasp + adp
	HSK	[c]atp + hom-L --> adp + h + phom
	THRS	[c]h2o + phom --> pi + thr-L
	12PPDt	12ppd-S[e] <==> 12ppd-S[c]
	NMNt7	h2o[c] + nmn[e] --> h[c] + ncam[c] + r5p[c]
	ACALDt	acald[e] <==> acald[c]
	GUAt	gua[e] <==> gua[c]
	HYXNt	hxan[e] <==> hxan[c]
	XANt	xan[e] <==> xan[c]
	NACUP	nac[e] --> nac[c]
	ASNabc	asn-L[e] + atp[c] + h2o[c] --> adp[c] + asn-L[c] + h[c] + pi[c]
	ASNt2r	asn-L[e] + h[e] <==> asn-L[c] + h[c]
	DAPabc	26dap-M[e] + atp[c] + h2o[c] --> 26dap-M[c] + adp[c] + h[c] + pi[c]
	CYSabc	atp[c] + cys-L[e] + h2o[c] --> adp[c] + cys-L[c] + h[c] + pi[c]
	ACt2r	ac[e] + h[e] <==> ac[c] + h[c]
	ETOHt2r	etoh[e] + h[e] <==> etoh[c] + h[c]
	PYRt2r	h[e] + pyr[e] <==> h[c] + pyr[c]
	O2t	o2[e] <==> o2[c]
	CO2t	co2tot[e] + h2o[c] <==> co2tot[c] + h2o[e]
	H2Ot	h2o[e] <==> h2o[c]
	DHAt	dha[e] <==> dha[c]
	NH3t	nh4[e] <==> nh4[c]
	ARBt2r	arab-L[e] + h[e] <==> arab-L[c] + h[c]
	ARBabc	arab-L[e] + atp[c] + h2o[c] --> adp[c] + arab-L[c] + h[c] + pi[c]
	HISt2r	h[e] + his-L[e] <==> h[c] + his-L[c]
	PHEt2r	h[e] + phe-L[e] <==> h[c] + phe-L[c]
	LEUt2r	h[e] + leu-L[e] <==> h[c] + leu-L[c]
	VALt2r	h[e] + val-L[e] <==> h[c] + val-L[c]
	ILEt2r	h[e] + ile-L[e] <==> h[c] + ile-L[c]
	CBL1abc	atp[c] + cbl1[e] + h2o[c] --> adp[c] + cbl1[c] + h[c] + pi[c]
	CADVt	15dap[c] + h[e] + lys-L[e] --> 15dap[e] + h[c] + lys-L[c]
	CRNt7	crn[e] + gbbtn[c] --> crn[c] + gbbtn[e]
	NAt3_1	h[e] + na1[c] <==> h[c] + na1[e]
	CITt7	cit[e] + succ[c] --> cit[c] + succ[e]
	CSNt2	csn[e] + h[e] --> csn[c] + h[c]
	MALTpts	malt[e] + pep[c] --> malt6p[c] + pyr[c]
	ACGApts	acgam[e] + pep[c] --> acgam6p[c] + pyr[c]
	DALAt2r	ala-D[e] + h[e] <==> ala-D[c] + h[c]
	DSERt2r	h[e] + ser-D[e] <==> h[c] + ser-D[c]
	GLYt2r	gly[e] + h[e] <==> gly[c] + h[c]
	SULabc	atp[c] + h2o[c] + so4[e] --> adp[c] + h[c] + pi[c] + so4[c]
	ASPt2_2	asp-L[e] + (2) h[e] --> asp-L[c] + (2) h[c]
	FUMt2_2	fum[e] + (2) h[e] --> fum[c] + (2) h[c]
	MALt2_2	(2) h[e] + mal-L[e] --> (2) h[c] + mal-L[c]
	SUCCt2_2	(2) h[e] + succ[e] --> (2) h[c] + succ[c]
	ASPt2_3	asp-L[e] + (3) h[e] --> asp-L[c] + (3) h[c]
	MALt2_3	(3) h[e] + mal-L[e] --> (3) h[c] + mal-L[c]
	SUCCt2_3	(3) h[e] + succ[e] --> (3) h[c] + succ[c]
	SUCCt2b	h[c] + succ[c] --> h[e] + succ[e]
	FUMt2_3	fum[e] + (3) h[e] --> fum[c] + (3) h[c]
	SUCFUMt	fum[e] + succ[c] <==> fum[c] + succ[e]
	GALCTNt2r	galctn-D[e] + h[e] <==> galctn-D[c] + h[c]
	GALURt2r	galur[e] + h[e] <==> galur[c] + h[c]
	GLCURt2r	glcur[e] + h[e] <==> glcur[c] + h[c]
	OCDCAt2	h[e] + ocdca[e] --> h[c] + ocdca[c]
	HDCAt2	h[e] + hdca[e] --> h[c] + hdca[c]
	TTDCAt2	h[e] + ttdca[e] --> h[c] + ttdca[c]
	FE2abc	atp[c] + fe2[e] + h2o[c] --> adp[c] + fe2[c] + h[c] + pi[c]
	FORt	for[e] <==> for[c]
	FUCt	fuc-L[e] + h[e] <==> fuc-L[c] + h[c]
	ABUTt2	4abut[e] + h[e] --> 4abut[c] + h[c]
	GALt2	gal[e] + h[e] --> gal[c] + h[c]
	GLCt2	glc-D[e] + h[e] --> glc-D[c] + h[c]
	GALTpts	galt[e] + pep[c] --> galt1p[c] + pyr[c]
	GLNabc	atp[c] + gln-L[e] + h2o[c] --> adp[c] + gln-L[c] + h[c] + pi[c]
	GLYCt	glyc[c] <==> glyc[e]
	GLYALDt	glyald[e] <==> glyald[c]
	UREAt	urea[e] <==> urea[c]
	GLYC3Pt6	glyc3p[e] + pi[c] --> glyc3p[c] + pi[e]
	ASPabc	asp-L[e] + atp[c] + h2o[c] --> adp[c] + asp-L[c] + h[c] + pi[c]
	GLUabc	atp[c] + glu-L[e] + h2o[c] --> adp[c] + glu-L[c] + h[c] + pi[c]
	ASPt2	asp-L[e] + h[e] --> asp-L[c] + h[c]
	GLUt2r	glu-L[e] + h[e] <==> glu-L[c] + h[c]
	GLUt4	glu-L[e] + na1[e] --> glu-L[c] + na1[c]
	ORNabc	atp[c] + h2o[c] + orn[e] --> adp[c] + h[c] + orn[c] + pi[c]
	ARGabc	arg-L[e] + atp[c] + h2o[c] --> adp[c] + arg-L[c] + h[c] + pi[c]
	HISabc	atp[c] + h2o[c] + his-L[e] --> adp[c] + h[c] + his-L[c] + pi[c]
	LYSabc	atp[c] + h2o[c] + lys-L[e] --> adp[c] + h[c] + lys-L[c] + pi[c]
	IDONt2r	h[e] + idon-L[e] <==> h[c] + idon-L[c]
	GLCNt2r	glcn[e] + h[e] <==> glcn[c] + h[c]
	DDGLCNt2r	2ddglcn[e] + h[e] <==> 2ddglcn[c] + h[c]
	Kabc	atp[c] + h2o[c] + k[e] --> adp[c] + h[c] + k[c] + pi[c]
	AKGt2r	akg[e] + h[e] <==> akg[c] + h[c]
	LCTSt	h[e] + lcts[e] <==> h[c] + lcts[c]
	ILEabc	atp[c] + h2o[c] + ile-L[e] --> adp[c] + h[c] + ile-L[c] + pi[c]
	THRabc	atp[c] + h2o[c] + thr-L[e] --> adp[c] + h[c] + pi[c] + thr-L[c]
	ALAabc	ala-L[e] + atp[c] + h2o[c] --> adp[c] + ala-L[c] + h[c] + pi[c]
	VALabc	atp[c] + h2o[c] + val-L[e] --> adp[c] + h[c] + pi[c] + val-L[c]
	LEUabc	atp[c] + h2o[c] + leu-L[e] --> adp[c] + h[c] + leu-L[c] + pi[c]
	D-LACt2	h[e] + lac-D[e] <==> h[c] + lac-D[c]
	GLYCLTt2r	glyclt[e] + h[e] <==> glyclt[c] + h[c]
	L-LACt2r	h[e] + lac-L[e] <==> h[c] + lac-L[c]
	LYSt2r	h[e] + lys-L[e] <==> h[c] + lys-L[c]
	MALTPTabc	atp[c] + h2o[c] + maltpt[e] --> adp[c] + h[c] + maltpt[c] + pi[c]
	MALTabc	atp[c] + h2o[c] + malt[e] --> adp[c] + h[c] + malt[c] + pi[c]
	MALTTTRabc	atp[c] + h2o[c] + maltttr[e] --> adp[c] + h[c] + maltttr[c] + pi[c]
	MALTHXabc	atp[c] + h2o[c] + malthx[e] --> adp[c] + h[c] + malthx[c] + pi[c]
	MALTTRabc	atp[c] + h2o[c] + malttr[e] --> adp[c] + h[c] + malttr[c] + pi[c]
	FRUpts2	fru[e] + pep[c] --> f6p[c] + pyr[c]
	MANpts	man[e] + pep[c] --> man6p[c] + pyr[c]
	GAMpts	gam[e] + pep[c] --> gam6p[c] + pyr[c]
	MELIBt2	h[e] + melib[e] --> h[c] + melib[c]
	METabc	atp[c] + h2o[c] + met-L[e] --> adp[c] + h[c] + met-L[c] + pi[c]
	METDabc	atp[c] + h2o[c] + met-D[e] --> adp[c] + h[c] + met-D[c] + pi[c]
	GALabc	atp[c] + gal[e] + h2o[c] --> adp[c] + gal[c] + h[c] + pi[c]
	INDOLEt2r	h[e] + indole[e] <==> h[c] + indole[c]
	ACNAMt2	acnam[e] + h[e] --> acnam[c] + h[c]
	NO3t7	no2[c] + no3[e] --> no2[e] + no3[c]
	NO2t2r	h[e] + no2[e] <==> h[c] + no2[c]
	NAt3_2	(2) h[e] + na1[c] --> (2) h[c] + na1[e]
	NAt3_1.5	(3) h[e] + (2) na1[c] --> (3) h[c] + (2) na1[e]
	GSNt2	gsn[e] + h[e] --> gsn[c] + h[c]
	DGSNt2	dgsn[e] + h[e] --> dgsn[c] + h[c]
	DINSt2	din[e] + h[e] --> din[c] + h[c]
	DCYTt2	dcyt[e] + h[e] --> dcyt[c] + h[c]
	DURIt2	duri[e] + h[e] --> duri[c] + h[c]
	DADNt2	dad-2[e] + h[e] --> dad-2[c] + h[c]
	PNTOt4	na1[e] + pnto-R[e] --> na1[c] + pnto-R[c]
	PIt2r	h[e] + pi[e] <==> h[c] + pi[c]
	NMNP	nmn[e] --> nmn[c]
	PTRCabc	atp[c] + h2o[c] + ptrc[e] --> adp[c] + h[c] + pi[c] + ptrc[c]
	SPMDabc	atp[c] + h2o[c] + spmd[e] --> adp[c] + h[c] + pi[c] + spmd[c]
	PTRCORNt7	orn[c] + ptrc[e] <==> orn[e] + ptrc[c]
	PTRCt2r	h[e] + ptrc[e] <==> h[c] + ptrc[c]
	PROt2r	h[e] + pro-L[e] <==> h[c] + pro-L[c]
	PROabc	atp[c] + h2o[c] + pro-L[e] --> adp[c] + h[c] + pi[c] + pro-L[c]
	PIabc	atp[c] + h2o[c] + pi[e] --> adp[c] + h[c] + (2) pi[c]
	ACMANApts	acmana[e] + pep[c] --> acmanap[c] + pyr[c]
	MNLpts	mnl[e] + pep[c] --> mnl1p[c] + pyr[c]
	SUCpts	pep[c] + sucr[e] --> pyr[c] + suc6p[c]
	GLCpts	glc-D[e] + pep[c] --> g6p[c] + pyr[c]
	FRUpts	fru[e] + pep[c] --> f1p[c] + pyr[c]
	TREpts	pep[c] + tre[e] --> pyr[c] + tre6p[c]
	PROt4	na1[e] + pro-L[e] --> na1[c] + pro-L[c]
	RMNt	h[e] + rmn[e] --> h[c] + rmn[c]
	TSULabc	atp[c] + h2o[c] + tsul[e] --> adp[c] + h[c] + pi[c] + tsul[c]
	SERt2r	h[e] + ser-L[e] <==> h[c] + ser-L[c]
	THMabc	atp[c] + h2o[c] + thm[e] --> adp[c] + h[c] + pi[c] + thm[c]
	SBTpts	pep[c] + sbt-D[e] --> pyr[c] + sbt6p[c]
	SERt4	na1[e] + ser-L[e] --> na1[c] + ser-L[c]
	THRt4	na1[e] + thr-L[e] --> na1[c] + thr-L[c]
	TAURabc	atp[c] + h2o[c] + taur[e] --> adp[c] + h[c] + pi[c] + taur[c]
	THRt2r	h[e] + thr-L[e] <==> h[c] + thr-L[c]
	TRPt2r	h[e] + trp-L[e] <==> h[c] + trp-L[c]
	Kt2r	h[e] + k[e] <==> h[c] + k[c]
	TYRt2r	h[e] + tyr-L[e] <==> h[c] + tyr-L[c]
	GLYC3Pabc	atp[c] + glyc3p[e] + h2o[c] --> adp[c] + glyc3p[c] + h[c] + pi[c]
	MAN6Pt6_2	man6p[e] + (2) pi[c] --> man6p[c] + (2) pi[e]
	G6Pt6_2	g6p[e] + (2) pi[c] --> g6p[c] + (2) pi[e]
	FUCPt6_2	fuc1p-L[e] + (2) pi[c] --> fuc1p-L[c] + (2) pi[e]
	XTSNt2r	h[e] + xtsn[e] <==> h[c] + xtsn[c]
	INSt2r	h[e] + ins[e] <==> h[c] + ins[c]
	ADNt2r	adn[e] + h[e] <==> adn[c] + h[c]
	CYTDt2r	cytd[e] + h[e] <==> cytd[c] + h[c]
	THMDt2r	h[e] + thymd[e] <==> h[c] + thymd[c]
	URIt2r	h[e] + uri[e] <==> h[c] + uri[c]
	XYLt2	h[e] + xyl-D[e] --> h[c] + xyl-D[c]
	XYLabc	atp[c] + h2o[c] + xyl-D[e] --> adp[c] + h[c] + pi[c] + xyl-D[c]
	CHLt2r	chol[e] + h[e] <==> chol[c] + h[c]
	ADEt2r	ade[e] + h[e] <==> ade[c] + h[c]
	RIBabc	atp[c] + h2o[c] + rib-D[e] --> adp[c] + h[c] + pi[c] + rib-D[c]
	PSCVT	[c]pep + skm5p <==> 3psme + pi
	DHQS	[c]2dda7p --> 3dhq + pi
	CHORS	[c]3psme --> chor + pi
	DHQD	[c]3dhq <==> 3dhsk + h2o
	SHK3Dr	[c]3dhsk + h + nadph <==> nadp + skm
	DDPA	[c]e4p + h2o + pep --> 2dda7p + pi
	SHKK	[c]atp + skm --> adp + h + skm5p
	PPNDH	[c]h + pphn --> co2tot + phpyr
	CHORM	[c]chor --> pphn
	TRPAS2	[c]h2o + trp-L <==> indole + nh4 + pyr
	TRPS2	[c]indole + ser-L --> h2o + trp-L
	TRPS3	[c]3ig3p --> g3p + indole
	TRPS1	[c]3ig3p + ser-L --> g3p + h2o + trp-L
	PRAIi	[c]pran --> 2cpr5p
	IGPS	[c]2cpr5p + h --> 3ig3p + co2tot
	ANS	[c]chor + gln-L --> anth + glu-L + h + pyr
	ANPRT	[c]anth + prpp --> ppi + pran
	PPND	[c]nad + pphn + h2o --> 34hpp + co2tot + nadh
	TYRTA	[c]akg + tyr-L <==> 34hpp + glu-L
	PHETA1	[c]akg + phe-L <==> glu-L + phpyr
	BETALDHx	[c]betald + h2o + nad --> glyb + (2) h + nadh
	BETALDHy	[c]betald + h2o + nadp --> glyb + (2) h + nadph
	HCO3E	[c]co2tot <==> h + hco3
	CYANST	[c]cyan + tsul --> h + so3 + tcynt
	CAT	[c](2) h2o2 --> (2) h2o + o2
	SELNPS	[c]atp + h2o + seln --> amp + pi + selnp
	SPODM	[c](2) h + (2) o2- --> h2o2 + o2
	ACONMT	[c]acon-T + amet --> aconm + ahcys
	THRD_L	[c]thr-L --> 2obut + nh4
	ACHBS	[c]2obut + h + pyr + h2o --> 2ahbut + co2tot
	ACLS	[c]h + (2) pyr + h2o --> alac-S + co2tot
	KARA2i	[c]2ahbut + h + nadph --> 23dhmp + nadp
	KARA1i	[c]alac-S + h + nadph --> 23dhmb + nadp
	DHAD2	[c]23dhmp --> 3mop + h2o
	DHAD1	[c]23dhmb --> 3mob + h2o
	ILETA	[c]akg + ile-L <==> 3mop + glu-L
	VALTA	[c]akg + val-L <==> 3mob + glu-L
	LEUTAi	[c]4mop + glu-L --> akg + leu-L
	IPPS	[c]3mob + accoa + h2o --> 3c3hmp + coa + h
	IPMD	[c]3c2hmp + nad --> 3c4mop + h + nadh
	OMCDC	[c]3c4mop + h + h2o --> 4mop + co2tot
	IPPMIa	[c]3c2hmp <==> 2ippm + h2o
	IPPMIb	[c]2ippm + h2o <==> 3c3hmp
	ATPS4r	adp[c] + (4) h[e] + pi[c] <==> atp[c] + (3) h[c] + h2o[c]	excluded in analysis
