# Supplementary material for: Systematic assignment of thermodynamic constraints in metabolic network models
Source: BMC Bioinformatics. 2006 Nov 23;7:512. doi: 10.1186/1471-2105-7-512 (PMC1664590; doi:10.1186/1471-2105-7-512)
Supplement: Additional file 2 — List of applied Gibbs energies of formation. This Excel file contains the list of the model's metabolites and – if available – the respective transformed Gibbs energy of formation at a pH of 7.6 and an ionic strength of 0.15 M. [file 1471-2105-7-512-S2.xls]

## Sheet: Sheet1
		metabolite	DfG0 [kJ/mol]
		10fthf
		12dgr_EC
		12ppd-S
		12ppd-S(e)
		13dpg	-2191.52
		15dap
		15dap(e)
		1pyr5c
		23ddhb
		23dhb
		23dhba
		23dhdp
		23dhmb
		23dhmp
		23doguln
		25aics
		25dkglcn
		25drapp
		26dap-LL
		26dap-M
		26dap-M(e)
		2ahbut
		2aobut
		2cpr5p
		2dda7p	-1436.77
		2ddg6p	-1428.76
		2ddglcn
		2ddglcn(e)
		2dh3dgal
		2dh3dgal6p
		2dhglcn
		2dhguln
		2dhp
		2dmmq8	3967.03
		2dmmql8	3965.27
		2dr1p	-1046.02
		2dr5p	-1054.1
		2h3oppan
		2ippm
		2kmb
		2mahmp
		2mcacn
		2mcit
		2me4p
		2mecdp
		2obut
		2ohph
		2ombzl
		2omhmbl
		2ommbl
		2omph
		2oph
		2p4c2me
		2pg	-1326.8
		2pglyc
		2shchc
		34hpp
		3c2hmp
		3c3hmp
		3c4mop
		3dgulnp
		3dhguln
		3dhq	-458.554
		3dhsk	-313.306
		3hcinnm
		3hcinnm(e)
		3hmrsACP
		3hpppn
		3hpppn(e)
		3ig3p
		3mob
		3mop
		3ophb
		3pg	-1332.86
		3php	-1366.79
		3psme
		4abut
		4abut(e)
		4abutn
		4abz
		4adcho
		4ahmmp
		4ampm
		4c2me
		4h2opntn
		4hba
		4hbz
		4hthr
		4mhetz
		4mop	-49.134
		4mpetz
		4pasp
		4per
		4ppan
		4ppcys
		4r5au
		5aizc
		5aop
		5aprbu
		5apru
		5caiz
		5dglcn
		5dh4dglc
		5mdr1p
		5mdru1p
		5mta
		5mthf
		5mtr
		5prdmbz
		6hmhpt
		6hmhptpp
		6pgc	-1535.64
		6pgl	-1352.22
		8aonn
		aacald
		aacoa	-64.9294
		ac	-237.775
		ac(e)
		acac	-262.099
		acac(e)
		acACP
		acald	37.3125
		acald(e)
		accoa	-48.1257
		acg5p
		acg5sa
		acgam(e)
		acgam1p
		acgam6p
		acglu
		acmana
		acmana(e)
		acmanap
		acnam
		acnam(e)
		aconm
		acon-T
		acorn
		ACP
		acser
		actACP
		actp	-1094.02
		ade	533.79
		ade(e)
		adn	378.515
		adn(e)
		adocbi
		adocbip
		adocbl
		adp	-1383.63
		adpglc
		adphep-D,D
		adphep-L,D
		agdpcbi
		agm
		agpc_EC
		agpe_EC
		agpg_EC
		ahcys
		ahdt
		aicar
		air
		akg	-619.886
		akg(e)
		alaala
		ala-B
		alac-S
		ala-D
		ala-D(e)
		ala-L	-62.4532
		ala-L(e)
		alltn
		alltn(e)
		alltt
		altrn
		amet
		ametam
		amob
		amp	-514.407
		amp(e)
		anth
		ap4a
		ap5a
		apg_EC
		apoACP
		aps	-1013.74
		ara5p	-1204.52
		arab-L	-301.449
		arab-L(e)
		arbt6p
		arg-L
		arg-L(e)
		argsuc
		asn-L	-173.305
		asn-L(e)
		asp-L	-432.108
		asp-L(e)
		aspsa
		atp	-2250.56
		bbtcoa
		betald
		btcoa
		btn
		btnso
		but	-44.7802
		but(e)
		camp	-321.83
		cbasp
		cbi
		cbl1
		cbl1(e)
		cbp	-1150.58
		cdp
		cdpdag1
		cdpea
		cechddd
		cenchddd
		chol
		chol(e)
		chor
		cinnm
		cit	-948.601
		cit(e)
		citr-L
		ckdo
		clpn_EC
		cmp
		co2tot	-543.484
		co2tot(e)	-543.484
		coa	-4.38624
		cpppg3
		crn
		crn(e)
		crncoa
		csn
		csn(e)
		ctbt
		ctbtcoa
		ctp
		cyan
		cynt
		cynt(e)
		cys-L	-30.9098
		cys-L(e)
		cyst-L
		cytd
		cytd(e)
		dad-2	526.375
		dad-2(e)
		dadp	-1235.77
		damp	-366.547
		dann
		datp	-2102.7
		db4p
		dcamp
		dcdp
		dcmp
		dctp
		dcyt
		dcyt(e)
		ddcaACP
		dgdp
		dgmp
		dgsn
		dgsn(e)
		dgtp
		dha	-186.531
		dha(e)
		dhap	-1078.67
		dhcinnm
		dhf
		dhna
		dhnpt
		dhor-S
		dhpmp
		dhpppn
		dhpt
		dhptd
		din
		din(e)
		dkmpp
		dmbzid
		dmlz
		dmpp
		dms
		dms(e)
		dmso
		dmso(e)
		dnad
		dpcoa
		dtbt
		dtdp
		dtdp4aaddg
		dtdp4addg
		dtdp4d6dg
		dtdp4d6dm
		dtdpglu
		dtdprmn
		dtmp
		dttp
		dudp
		dump
		duri
		duri(e)
		dutp
		dxyl
		dxyl5p
		e4p	-1125.83
		eca_EC
		eig3p
		enter
		etha
		etoh	82.8287
		etoh(e)
		f1p
		f6p	-1278.77
		fad	1363.63
		fadh2	1363.19
		fc1p
		fcl-L
		fdp	-2171.8
		fe2
		fe2(e)
		fgam
		fmn
		for	-307.619
		for(e)
		fpram
		fprica
		frdp
		fru	-386.573
		fru(e)
		fruur
		fuc1p-L
		fuc1p-L(e)
		fuc-L
		fuc-L(e)
		fum	-516.503
		fum(e)
		g1p	-1274.86
		g3p	-1071.01
		g3pc
		g3pe
		g3pg
		g3pi
		g3ps
		g6p	-1281.92
		g6p(e)
		gal	-379.993
		gal(e)
		gal1p	-1274.65
		galct-D
		galct-D(e)
		galctn-D
		galctn-D(e)
		galt(e)
		galt1p
		galur
		galur(e)
		gam(e)
		gam1p
		gam6p
		gar
		gbbtn
		gbbtn(e)
		gcald
		gdp	-1189.47
		gdpddman
		gdpfuc
		gdpmann
		gdpofuc
		glc-D	-386.963
		glc-D(e)
		glcn
		glcn(e)
		glcr
		glcr(e)
		glcur
		glcur(e)
		gln-L	-87.2389
		gln-L(e)
		glu1sa
		glu5p
		glu5sa
		glucys
		glu-D
		glu-L	-345.542
		glu-L(e)
		glutrna
		glx	-425.219
		gly	-159.519
		gly(e)
		glyald	-175.551
		glyald(e)
		glyb
		glyb(e)
		glyc	-144.855
		glyc(e)
		glyc3p	-1053.29
		glyc3p(e)
		glyclt	-399.413
		glyclt(e)
		glycogen
		glyc-R	-441.316
		gmhep17bp
		gmhep1p
		gmhep7p
		gmp	-320.286
		gp4g
		grdp
		gsn	572.922
		gsn(e)
		gthox	1319.56
		gthrd	690.012
		gtp	-2056.27
		gtspmd
		gua	728.183
		gua(e)
		h	0
		h(e)	10
		h2	105.756
		h2mb4p
		h2o	-149.034
		h2o(e)	-149.034
		h2o2	-45.8738
		h2s	55.1352
		hco3
		hcys-L
		hdca
		hdca(e)
		hdcea
		hdeACP
		hemeO
		his-L
		his-L(e)
		hisp
		histd
		hkndd
		hkntd
		hmbil
		hmfurn
		hom-L
		hpyr	-477.013
		hqn
		hxan	274.853
		hxan(e)
		iasp
		ichor
		icit	-941.951
		idon-L
		idon-L(e)
		idp	-1642.82
		ile-L	229.115
		ile-L(e)
		imacp
		imp	-773.571
		indole	532.347
		indole(e)
		inost
		ins	119.603
		ins(e)
		ipdp
		itp	-2509.56
		k
		k(e)
		kdo
		kdo2lipid4
		kdo2lipid4L
		kdo2lipid4p
		kdo8p
		kdolipid4
		lac-D	-297.026
		lac-D(e)
		lac-L
		lac-L(e)
		lald-L
		lcts	-597.612
		lcts(e)
		leu-L	220.765
		leu-L(e)
		lgt-S
		lipa
		lipa_cold
		lipidA
		lipidAds
		lipidX
		lps_EC
		lys-L
		lys-L(e)
		malACP
		malcoa
		mal-L	-669.139
		mal-L(e)
		malt	-604.972
		malt(e)
		malt6p
		malthp
		malthx
		malthx(e)
		maltpt
		maltpt(e)
		malttr
		malttr(e)
		maltttr
		maltttr(e)
		man(e)
		man1p	-1272.54
		man6p	-1277.85
		man6p(e)
		mana
		melib
		melib(e)
		met-D
		met-D(e)
		methf
		met-L	-18.0608
		met-L(e)
		mi1p-D
		micit
		mlthf
		mmcoa-R	-326.865
		mmcoa-S	-326.865
		mnl(e)
		mnl1p	-1223.42
		mql8	3965.27
		mqn8	3967.03
		mthgxl
		myrsACP
		N1aspmd
		n8aspmd
		na1
		na1(e)
		nac
		nac(e)
		nad	1145.33
		nad(e)
		nadh	1209.97
		nadp	260.5
		nadph	325.169
		ncam
		nh4	96.2508
		nh4(e)	96.2508
		nicrnt
		nmn
		nmn(e)
		no2	-32.8971
		no2(e)
		no3	-109.437
		no3(e)
		o2	16.4
		o2(e)	16.4
		o2-
		oaa	-707.922
		ocdca
		ocdca(e)
		ocdcea
		octdp
		octeACP
		ohpb
		op4en
		orn
		orn(e)
		orot
		orot5p
		pa_EC
		pac
		pacald
		palmACP
		pan4p
		pant-R
		pap
		paps
		pc_EC
		pdx5p
		pe_EC
		peamn
		pep	-1181.88
		peptido_EC
		pg_EC
		pgp_EC
		phaccoa
		phe-L	277.759
		phe-L(e)
		pheme
		phom
		phpyr
		phthr
		pi	-1055.12
		pi(e)
		pmcoa
		pnto-R
		pnto-R(e)
		ppa
		ppap
		ppbng
		ppcoa	41.2506
		pphn
		ppi	-1936.41
		ppp9
		pppg9
		pppi
		pppn
		pppn(e)
		pram
		pran
		prbamp
		prbatp
		prfp
		prlp
		pro-L
		pro-L(e)
		prpp	-2949.11
		ps_EC
		pser-L	-1099.12
		ptrc
		ptrc(e)
		pyam5p
		pydam
		pydx
		pydx5p
		pydxn
		pyr	-340.733
		pyr(e)
		q8	3967.03
		q8h2	3965.27
		quln
		r1p	-1193.88
		r5p	-1201.96
		rbl-L	-295.159
		rdmbzi
		rhcys
		rib-D	-311.219
		rib-D(e)
		ribflv
		rml
		rml1p
		rmn
		rmn(e)
		ru5p-D	-1201.5
		ru5p-L	-1201.5
		s7p	-1336.14
		sbt6p	-1222.93
		sbt-D(e)
		sbzcoa
		seln
		selnp
		seramp
		ser-D
		ser-D(e)
		ser-L	-202.323
		ser-L(e)
		shcl
		sheme
		skm	-237.278
		skm5p
		sl26da
		sl2a6o
		so3	-489.611
		so4	-747.318
		so4(e)
		spmd
		spmd(e)
		srch
		ssaltpp
		suc6p
		sucarg
		sucbz
		succ	-516.924
		succ(e)
		succoa	-334.105
		sucglu
		sucgsa
		suchms
		sucorn
		sucr(e)	-594.982
		sucsal
		tag6p-D
		tagdp-D
		tagur
		tartr-L
		tartr-L(e)
		taur
		taur(e)
		tcynt
		tdeACP
		thdp
		thf
		thm
		thm(e)
		thmmp
		thmpp
		thr-L	-132.187
		thr-L(e)
		thym
		thymd
		thymd(e)
		tma
		tma(e)
		tmao
		tmao(e)
		trdox	0
		trdrd	61.3241
		tre	-613.042
		tre(e)
		tre6p
		trnaglu
		trp-L	414.237
		trp-L(e)
		tsul
		tsul(e)
		ttdca
		ttdca(e)
		ttdcea
		tyr-L	114.159
		tyr-L(e)
		u23ga
		u3aga
		u3hga
		uaagmda
		uaccg
		uacgam
		uacmam
		uacmamu
		uagmda
		uama
		uamag
		uamr
		udcpdp
		udcpp
		udp
		udpg
		udpgal
		udpgalfur
		udpglcur
		ugmd
		ugmda
		ump
		unaga
		unagamu
		unagamuf
		uppg3
		ura
		ura(e)
		urdglyc
		urea	-26.4875
		urea(e)
		uri
		uri(e)
		utp
		val-L	126.209
		val-L(e)
		xan	466.266
		xan(e)
		xmp	-581.252
		xtsn	311.236
		xtsn(e)
		xu5p-D
		xu5p-L	-1203.11
		xyl-D	-309.709
		xyl-D(e)
		xylu-D	-305.369
